# Supplementary material for: Considering epitopes conservity in targeting SARS-CoV-2 mutations in variants: a novel immunoinformatics approach to vaccine design
Source: Sci Rep. 2022 Aug 18;12:14017. doi: 10.1038/s41598-022-18152-5 (PMC9386201; doi:10.1038/s41598-022-18152-5)
Supplement: Supplementary file 2 — Supplementary Information 2. [file 41598_2022_18152_MOESM2_ESM.csv]

Epitope ID	Sequence	Mapped Start Position	Mapped End Position	Identity	Subjects Tested	Subjects Responded	Assays Positive	Assays Negative	Response Freq.	Lower Bound of 95% CI	Upper Bound of 95% CI	Protein	Cell
533664	SEETGTLIVNSVLLF	6	20	100%	17	1	1	0	0.06	0	0.24	E	T
57395	SEETGTLIV	6	14	100%	18	2	1	0	0.11	0.02	0.3	E	T
1125058	FLAFVVFL	20	27	100%	3	2	1	0	0.67	0.14	0.98	E	T
16762	FLLVTLAIL	26	34	100%	1	1	1	0	1	0.04	1	E	T
16763	FLLVTLAILTALRLC	26	40	100%	1	1	1	0	1	0.04	1	E	T
532641	LAILTALRLCAYCCN	31	45	100%	17	1	1	0	0.06	0	0.24	E	T
1075056	SLVKPSFYV	50	58	100%	36	3	1	0	0.08	0.02	0.2	E	T
1310626	LVKPSFYVY	51	59	100%	7	1	1	0	0.14	0.01	0.5	E	T
1310429	FYVYSRVKNL	56	65	100%	17	3	2	0	0.18	0.05	0.39	E	T
1310430	FYVYSRVKNLNSSRV	56	70	100%	42	26	4	0	0.62	0.48	0.74	E	T
1075128	YVYSRVKNL	57	65	100%	39	4	2	0	0.1	0.03	0.21	E	T
1074992	MADSNGTITVEELKKLLEQWNLVIGFLFLTWICLLQFAYAN	1	41	100%	4	1	1	0	0.25	0.01	0.74	M	T
1322363	NGTITVEELK	5	14	100%	2	1	1	0	0.5	0.02	0.97	M	T
1087356	GTITVEELK	6	14	100%	20	3	2	0	0.15	0.04	0.33	M	T
1074875	EELKKLLEQWNLVIGFLF	11	28	100%	36	10	1	0	0.28	0.16	0.42	M	T
1315749	EELKKLLEQWNLVIG	11	25	100%	15	2	1	0	0.13	0.02	0.35	M	T
1309124	KLLEQWNLV	15	23	100%	13	6	2	0	0.46	0.22	0.7	M	T
1320697	LLEQWNLVIGFLFLT	16	30	100%	15	2	1	0	0.13	0.02	0.35	M	T
1313224	NLVIGFLFLTWICLL	21	35	100%	15	1	1	0	0.07	0	0.27	M	T
1125059	FLFLTWICL	26	34	100%	8	5	2	0	0.63	0.29	0.88	M	T
1316607	FLFLTWICLLQFAYA	26	40	100%	15	1	1	0	0.07	0	0.27	M	T
1075115	WICLLQFAY	31	39	100%	36	2	1	0	0.06	0.01	0.16	M	T
1310941	WICLLQFAYANRNRF	31	45	100%	15	1	1	0	0.07	0	0.27	M	T
1074985	LQFAYANRNRFLY	35	47	100%	36	9	1	0	0.25	0.14	0.39	M	T
1323210	QFAYANRNRFLYIIK	36	50	100%	15	3	1	0	0.2	0.06	0.43	M	T
1316317	FAYANRNRF	37	45	100%	7	2	2	0	0.29	0.05	0.64	M	T
1331115	AYANRNRF	38	45	100%	3	1	1	0	0.33	0.01	0.85	M	T
1331116	AYANRNRFL	38	46	100%	5	1	1	0	0.2	0.01	0.64	M	T
1327887	YANRNRFLY	39	47	100%	4	1	1	0	0.25	0.01	0.74	M	T
1330954	ANRNRFLYI	40	48	100%	10	2	1	0	0.2	0.04	0.49	M	T
1310685	NRNRFLYIIKLIFLW	41	55	100%	15	2	1	0	0.13	0.02	0.35	M	T
1323998	RNRFLYIIK	42	50	100%	2	1	1	0	0.5	0.02	0.97	M	T
1333365	RNRFLYIIKL	42	51	100%	8	1	1	0	0.13	0.01	0.46	M	T
1310684	NRFLYIIKL	43	51	100%	17	7	2	0	0.41	0.21	0.63	M	T
1333300	RFLYIIKLIF	44	53	100%	4	1	1	0	0.25	0.01	0.74	M	T
1321579	LYIIKLIFLWLLWPV	46	60	100%	15	2	1	0	0.13	0.02	0.35	M	T
1320511	LIFLWLLWPVTLACF	51	65	100%	12	1	1	0	0.08	0	0.33	M	T
1074889	FLWLLWPVTLACFVLAAV	53	70	100%	36	25	1	0	0.69	0.54	0.81	M	T
16973	FLWLLWPVTL	53	62	100%	9	1	1	0	0.11	0	0.41	M	T
72759	WLLWPVTLA	55	63	100%	5	2	1	0	0.4	0.08	0.8	M	T
1320905	LLWPVTLACFVLAAV	56	70	100%	12	2	1	0	0.17	0.03	0.43	M	T
1332668	LLWPVTLAC	56	64	100%	15	2	1	0	0.13	0.02	0.35	M	T
64710	TLACFVLAAV	61	70	100%	106	18	1	0	0.17	0.11	0.25	M	T
18219	FVLAAVYRI	65	73	100%	14	4	2	0	0.29	0.1	0.53	M	T
1326559	VLAAVYRINWITGGI	66	80	100%	12	5	1	0	0.42	0.18	0.67	M	T
1087375	LAAVYRINWI	67	76	100%	18	1	1	0	0.06	0	0.23	M	T
1320283	LAAVYRINW	67	75	100%	2	1	1	0	0.5	0.02	0.97	M	T
1314167	AAVYRINW	68	75	100%	2	1	1	0	0.5	0.02	0.97	M	T
1075124	YRINWITGGIAIAMACLVGLMWLSYFIASFRLFARTRSMWS	71	111	100%	4	1	1	0	0.25	0.01	0.74	M	T
1328509	YRINWITGGIAIAMA	71	85	100%	12	7	1	0	0.58	0.31	0.81	M	T
1319003	ITGGIAIAMACLVGL	76	90	100%	12	2	1	0	0.17	0.03	0.43	M	T
1074842	AIAMACLVGLM	81	91	100%	36	1	1	0	0.03	0	0.12	M	T
1312122	AIAMACLVGLMWLSY	81	95	100%	12	1	1	0	0.08	0	0.33	M	T
1321737	MACLVGLMW	84	92	100%	2	1	1	0	0.5	0.02	0.97	M	T
1315219	CLVGLMWLSYFIASF	86	100	100%	12	4	1	0	0.33	0.12	0.6	M	T
1330469	GLMWLSYFI	89	97	100%	38	26	2	0	0.68	0.54	0.8	M	T
1346749	GFMWLSYFI	89	97	88.89%	16	5	1	0	0.31	0.13	0.54	M	T
1310651	MWLSYFIASFRLFAR	91	105	100%	12	3	1	0	0.25	0.07	0.52	M	T
1321267	LSYFIASFR	93	101	100%	2	1	1	0	0.5	0.02	0.97	M	T
1075069	SYFIASFRLFA	94	104	100%	36	15	1	0	0.42	0.28	0.56	M	T
1310831	SYFIASFRLF	94	103	100%	7	1	1	0	0.14	0.01	0.5	M	T
1310394	FIASFRLFARTRSMW	96	110	100%	12	1	1	0	0.08	0	0.33	M	T
1318307	IASFRLFAR	97	105	100%	1	1	1	0	1	0.04	1	M	T
1331987	FRLFARTRSM	100	109	100%	4	1	1	0	0.25	0.01	0.74	M	T
1075030	RLFARTRSMW	101	110	100%	36	3	1	0	0.08	0.02	0.2	M	T
1313451	RLFARTRSMWSFNPE	101	115	100%	12	1	1	0	0.08	0	0.33	M	T
1323857	RLFARTRSM	101	109	100%	1	1	1	0	1	0.04	1	M	T
1324086	RTRSMWSF	105	112	100%	2	1	1	0	0.5	0.02	0.97	M	T
1075081	TRSMWSFNPETNILLNVPLHGTILTRPLLESELVIGAVILR	106	146	100%	4	2	1	0	0.5	0.1	0.89	M	T
1325865	TRSMWSFNPETNILL	106	120	100%	12	2	1	0	0.17	0.03	0.43	M	T
1075057	SMWSFNPETNIL	108	119	100%	36	2	1	0	0.06	0.01	0.16	M	T
59778	SMWSFNPET	108	116	100%	17	3	2	0	0.18	0.05	0.39	M	T
1324411	SFNPETNILLNVPLH	111	125	100%	12	1	1	0	0.08	0	0.33	M	T
57856	SFNPETNIL	111	119	100%	6	1	1	0	0.17	0.01	0.56	M	T
1325787	TNILLNVPLHGTILT	116	130	100%	12	3	1	0	0.25	0.07	0.52	M	T
1313260	NVPLHGTILTRPLLE	121	135	100%	12	1	1	0	0.08	0	0.33	M	T
1326977	VPLHGTIL	122	129	100%	4	1	1	0	0.25	0.01	0.74	M	T
1317854	GTILTRPLLESELVI	126	140	100%	12	2	1	0	0.17	0.03	0.43	M	T
1309978	TILTRPLLESELVIGAV	127	143	100%	1	1	1	0	1	0.04	1	M	T
1324007	RPLLESEL	131	138	100%	4	2	1	0	0.5	0.1	0.89	M	T
1324008	RPLLESELVIGAVIL	131	145	100%	12	1	1	0	0.08	0	0.33	M	T
1309127	LLESELVIGAVILRGHLR	133	150	100%	34	3	1	0	0.09	0.02	0.21	M	T
1075044	SELVIGAVIL	136	145	100%	48	11	2	0	0.23	0.13	0.35	M	T
57544	SELVIGAVI	136	144	100%	3	1	1	0	0.33	0.01	0.85	M	T
1310793	SELVIGAVILRGHLR	136	150	100%	12	4	1	0	0.33	0.12	0.6	M	T
1315907	ELVIGAVILR	137	146	100%	2	1	1	0	0.5	0.02	0.97	M	T
1321469	LVIGAVILR	138	146	100%	2	1	1	0	0.5	0.02	0.97	M	T
1309116	GAVILRGHLRIAGHHLGR	141	158	100%	34	11	1	0	0.32	0.19	0.47	M	T
1312531	GAVILRGHLRIAGHH	141	155	100%	12	1	1	0	0.08	0	0.33	M	T
1074862	AVILRGHLR	142	150	100%	38	4	2	0	0.11	0.03	0.22	M	T
1313076	LRGHLRIAGHHLGRC	145	159	100%	14	4	1	0	0.29	0.1	0.53	M	T
1323796	RGHLRIAGHHLGRCD	146	160	100%	13	6	2	0	0.46	0.22	0.7	M	T
1074919	HLRIAGHHLGR	148	158	100%	36	11	1	0	0.31	0.18	0.45	M	T
1332258	HLRIAGHHL	148	156	100%	4	1	1	0	0.25	0.01	0.74	M	T
1309128	LRIAGHHLGRCDIKDLPK	149	166	100%	34	3	1	0	0.09	0.02	0.21	M	T
1313077	LRIAGHHLGRCDIKD	149	163	100%	14	2	1	0	0.14	0.03	0.37	M	T
1310768	RIAGHHLGR	150	158	100%	2	1	1	0	0.5	0.02	0.97	M	T
1318293	IAGHHLGRCDIKDLP	151	165	100%	12	3	1	0	0.25	0.07	0.52	M	T
1320465	LGRCDIKDLPKEITV	156	170	100%	12	3	1	0	0.25	0.07	0.52	M	T
26759	IKDLPKEITVATSRT	161	175	100%	13	3	1	0	0.23	0.07	0.48	M	T
1321060	LPKEITVAT	164	172	100%	4	2	1	0	0.5	0.1	0.89	M	T
48052	PKEITVATSRTLSYYKL	165	181	100%	34	3	1	0	0.09	0.02	0.21	M	T
1310529	KEITVATSRTLSYYK	166	180	100%	13	7	1	0	0.54	0.29	0.77	M	T
1075083	TVATSRTLSYYK	169	180	100%	36	13	1	0	0.36	0.23	0.51	M	T
1309990	TVATSRTLSYYKLGASQ	169	185	100%	1	1	1	0	1	0.04	1	M	T
66952	TVATSRTLSY	169	178	100%	15	2	2	0	0.13	0.02	0.35	M	T
1326262	VATSRTLSY	170	178	100%	11	2	2	0	0.18	0.03	0.46	M	T
1334141	VATSRTLSYY	170	179	100%	5	1	1	0	0.2	0.01	0.64	M	T
5149	ATSRTLSYY	171	179	100%	16	5	3	0	0.31	0.13	0.54	M	T
5150	ATSRTLSYYK	171	180	100%	6	4	2	0	0.67	0.27	0.93	M	T
1315000	ATSRTLSYYKLGASQ	171	185	100%	13	2	1	0	0.15	0.03	0.4	M	T
1392061	ATSRTLSYYKLGASQRVAGD	171	190	100%	1	1	1	0	1	0.04	1	M	T
1309142	TSRTLSYYKLGASQRVA	172	188	100%	34	16	1	0	0.47	0.32	0.62	M	T
1313662	SRMLSYYKLGASQRV	173	187	93.33%	1	1	1	0	1	0.04	1	M	T
1313663	SRTLSYYKLGASQRV	173	187	100%	14	6	1	0	0.43	0.21	0.66	M	T
1330035	RTLSYYKL	174	181	100%	6	6	2	0	1	0.61	1	M	T
1330036	RTLSYYKLG	174	182	100%	5	5	1	0	1	0.55	1	M	T
1074990	LSYYKLGASQRVAGDSGFAAYSRYRIGNYKLNTDHSS	176	212	100%	4	2	1	0	0.5	0.1	0.89	M	T
1329738	LSYYKLGA	176	183	100%	5	5	1	0	1	0.55	1	M	T
1310622	LSYYKLGASQRVAGD	176	190	100%	55	47	5	0	0.85	0.74	0.92	M	T
1330157	SYYKLGASQ	177	185	100%	5	5	1	0	1	0.55	1	M	T
1313724	SYYKLGASQRVAGDS	177	191	100%	14	4	1	0	0.29	0.1	0.53	M	T
1312973	LGASQRVAGDSGFAA	181	195	100%	27	3	2	0	0.11	0.03	0.26	M	T
1087314	ASQRVAGDSGFAAY	183	196	100%	36	5	1	0	0.14	0.06	0.26	M	T
1333772	SQRVAGDSGF	184	193	100%	2	1	1	0	0.5	0.02	0.97	M	T
1324090	RVAGDSGFAAY	186	196	100%	6	2	2	0	0.33	0.06	0.71	M	T
1324091	RVAGDSGFAAYSRY	186	199	100%	1	1	1	0	1	0.04	1	M	T
1324092	RVAGDSGFAAYSRYR	186	200	100%	13	2	1	0	0.15	0.03	0.4	M	T
1310258	AGDSGFAAY	188	196	100%	4	1	1	0	0.25	0.01	0.74	M	T
1315535	DSGFAAYSR	190	198	100%	2	1	1	0	0.5	0.02	0.97	M	T
1324427	SGFAAYSRYRIGNYK	191	205	100%	13	4	1	0	0.31	0.11	0.56	M	T
1328646	YSRYRIGNYK	196	205	100%	1	1	1	0	1	0.04	1	M	T
1328647	YSRYRIGNYKLNTDH	196	210	100%	13	2	1	0	0.15	0.03	0.4	M	T
56634	RYRIGNYKL	198	206	100%	40	3	3	0	0.08	0.02	0.18	M	T
1087554	IGNYKLNTDHSSSSDNIA	201	218	100%	34	1	1	0	0.03	0	0.13	M	T
1312697	IGNYKLNTDHSSSSD	201	215	100%	13	2	1	0	0.15	0.03	0.4	M	T
1321028	LNTDHSSSSDNIALL	206	220	100%	13	1	1	0	0.08	0	0.3	M	T
1325011	SSSDNIALL	212	220	100%	1	1	1	0	1	0.04	1	M	T
1309131	MSDNGPQNQRNAPRITF	1	17	100%	34	3	1	0	0.09	0.02	0.21	N	T
1392311	MSDNGPQNQRNAPRITFGGP	1	20	100%	1	1	1	0	1	0.04	1	N	T
1317715	GPQNQRNAPRITF	5	17	100%	3	1	1	0	0.33	0.01	0.85	N	T
1392187	GPQNQRNAPRITFG	5	18	100%	1	1	1	0	1	0.04	1	N	T
1323019	PQNQRNAPRITFGGP	6	20	100%	16	1	1	0	0.06	0	0.25	N	T
1309133	NQRNAPRITFGGPSDSTG	8	25	100%	34	3	1	0	0.09	0.02	0.21	N	T
1309905	NQRNAPRITFGGPSDST	8	24	100%	1	1	1	0	1	0.04	1	N	T
1392332	NQRNAPRITFGGPSD	8	22	100%	1	1	1	0	1	0.04	1	N	T
1309136	QRNAPRITF	9	17	100%	18	3	3	0	0.17	0.05	0.37	N	T
1313380	QRNAPRITFGGPSDS	9	23	100%	1	1	1	0	1	0.04	1	N	T
1392402	RNAPRITFGGPSDS	10	23	100%	1	1	1	0	1	0.04	1	N	T
1322297	NAPRITFGGPSDSTG	11	25	100%	16	1	1	0	0.06	0	0.25	N	T
1392359	PRITFGGPSDSTGS	13	26	100%	1	1	1	0	1	0.04	1	N	T
1325450	TFGGPSDSTGSNQNG	16	30	100%	16	1	1	0	0.06	0	0.25	N	T
1075022	QRRPQGLPNNTASWFTALTQHGKEDLKFPRGQGVPINT	39	76	100%	4	1	1	0	0.25	0.01	0.74	N	T
1324011	RPQGLPNNTA	41	50	100%	3	1	1	0	0.33	0.01	0.85	N	T
1323243	QGLPNNTASW	43	52	100%	2	2	1	0	1	0.22	1	N	T
1087377	LPNNTASWF	45	53	100%	39	2	2	0	0.05	0.01	0.15	N	T
1309134	NTASWFTAL	48	56	100%	5	3	1	0	0.6	0.19	0.92	N	T
1310292	ASWFTALTQHGKEDL	50	64	100%	40	25	2	0	0.63	0.48	0.75	N	T
1172352	SWFTALTQHGKEDLK	51	65	100%	20	4	2	0	0.2	0.07	0.39	N	T
1321406	LTQHGKEDLKFPRGQ	56	70	100%	13	1	1	0	0.08	0	0.3	N	T
1392232	KEDLKFPRGQGVPINTNSSP	61	80	100%	1	1	1	0	1	0.04	1	N	T
1392109	DLKFPRGQGVPINTN	63	77	100%	1	1	1	0	1	0.04	1	N	T
1392267	LKFPRGQGVPINTN	64	77	100%	1	1	1	0	1	0.04	1	N	T
1074950	KFPRGQGVPI	65	74	100%	36	3	1	0	0.08	0.02	0.2	N	T
17385	FPRGQGVPI	66	74	100%	45	7	5	0	0.16	0.08	0.27	N	T
1316855	FPRGQGVPINTNSSP	66	80	100%	14	2	2	0	0.14	0.03	0.37	N	T
1074917	GVPINTNSSPDDQIGYYRRATRRIRGGDGKMKDLSPRW	71	108	100%	4	1	1	0	0.25	0.01	0.74	N	T
1317881	GVPINTNSSPDDQIG	71	85	100%	13	1	1	0	0.08	0	0.3	N	T
1075010	NTNSSPDDQIGYY	75	87	100%	39	10	2	0	0.26	0.14	0.39	N	T
1333792	SSPDDQIGYYR	78	88	100%	7	2	1	0	0.29	0.05	0.64	N	T
1310816	SPDDQIGYY	79	87	100%	6	2	1	0	0.33	0.06	0.71	N	T
1131160	DDQIGYYRRATRRIR	81	95	100%	35	5	3	0	0.14	0.06	0.27	N	T
1392100	DDQIGYYRRATRRIRGGDGK	81	100	100%	1	1	1	0	1	0.04	1	N	T
1309112	DQIGYYRRATRRIR	82	95	100%	34	1	1	0	0.03	0	0.13	N	T
1310488	IGYYRRATRRIRGGD	84	98	100%	41	25	3	0	0.61	0.47	0.73	N	T
1392204	GYYRRATR	85	92	100%	1	1	1	0	1	0.04	1	N	T
1075130	YYRRATRRIR	86	95	100%	36	6	1	0	0.17	0.07	0.3	N	T
1329005	YYRRATRRIRGGDGK	86	100	100%	13	3	1	0	0.23	0.07	0.48	N	T
1392541	YYRRATRR	86	93	100%	1	1	1	0	1	0.04	1	N	T
1325864	TRRIRGGDGKMKDLS	91	105	100%	13	1	1	0	0.08	0	0.3	N	T
1075028	RIRGGDGKMK	93	102	100%	36	5	1	0	0.14	0.06	0.26	N	T
1392399	RIRGGDGKM	93	101	100%	17	4	1	0	0.24	0.08	0.45	N	T
1317355	GGDGKMKDLSPRWYF	96	110	100%	13	2	1	0	0.15	0.03	0.4	N	T
1087368	KMKDLSPRW	100	108	100%	38	3	2	0	0.08	0.02	0.19	N	T
1160253	MKDLSPRWYFYYLGT	101	115	100%	15	3	2	0	0.2	0.06	0.43	N	T
1160254	MKDLSPRWYFYYLGTGPEAG	101	120	100%	8	3	2	0	0.38	0.11	0.7	N	T
1309130	MKDLSPRWYFYYL	101	113	100%	34	1	1	0	0.03	0	0.13	N	T
1332792	MKDLSPRWY	101	109	100%	8	1	1	0	0.13	0.01	0.46	N	T
1074873	DLSPRWYFYYLGTGPEAGLPYGANKDGIIWVATEGALN	103	140	100%	4	1	1	0	0.25	0.01	0.74	N	T
1074988	LSPRWYFYYL	104	113	100%	36	16	1	0	0.44	0.3	0.59	N	T
1309129	LSPRWYFYYLGTGPEAGL	104	121	100%	34	12	1	0	0.35	0.22	0.5	N	T
60242	SPRWYFYYL	105	113	100%	52	37	8	0	0.71	0.58	0.82	N	T
1163444	PRWYFYYLGTGPEAG	106	120	100%	15	2	2	0	0.13	0.02	0.35	N	T
1310780	RWYFYYLGTGPEAGL	107	121	100%	41	32	3	0	0.78	0.65	0.88	N	T
1125146	YLGTGPEAGL	112	121	100%	3	2	1	0	0.67	0.14	0.98	N	T
1074914	GTGPEAGLPY	114	123	100%	18	3	1	0	0.17	0.05	0.37	N	T
1314286	AGLPYGANK	119	127	100%	2	1	1	0	0.5	0.02	0.97	N	T
1313070	LPYGANKDGIIWVAT	121	135	100%	14	2	1	0	0.14	0.03	0.37	N	T
1321105	LPYGANKDGI	121	130	100%	3	1	1	0	0.33	0.01	0.85	N	T
1327993	YGANKDGIIW	123	132	100%	2	1	1	0	0.5	0.02	0.97	N	T
1322398	NKDGIIWVATEGALN	126	140	100%	14	4	1	0	0.29	0.1	0.53	N	T
1309791	KDGIIWVATEGALNTPK	127	143	100%	1	1	1	0	1	0.04	1	N	T
1310526	KDGIIWVATEGALNT	127	141	100%	40	36	2	0	0.9	0.79	0.96	N	T
1330485	IIWVATEGA	130	138	100%	1	1	1	0	1	0.04	1	N	T
1319093	IWVATEGALNTPKDH	131	145	100%	14	1	1	0	0.07	0	0.29	N	T
1074859	ATEGALNTPKDHI	134	146	100%	36	7	1	0	0.19	0.09	0.33	N	T
4936	ATEGALNTPK	134	143	100%	19	14	3	0	0.74	0.52	0.88	N	T
1315783	EGALNTPKDHIGTRN	136	150	100%	14	2	1	0	0.14	0.03	0.37	N	T
2802	ALNTPKDHI	138	146	100%	1	1	1	0	1	0.04	1	N	T
1317857	GTRNPANNA	147	155	100%	2	1	1	0	0.5	0.02	0.97	N	T
1075032	RNPANNAAIVL	149	159	100%	36	7	1	0	0.19	0.09	0.33	N	T
1310677	NPANNAAIVL	150	159	100%	15	3	2	0	0.2	0.06	0.43	N	T
1310265	AIVLQLPQGTTLPKG	156	170	100%	40	8	2	0	0.2	0.1	0.33	N	T
1075095	VLQLPQGTTLPKGFYA	158	173	100%	36	7	1	0	0.19	0.09	0.33	N	T
69720	VLQLPQGTTL	158	167	100%	9	5	1	0	0.56	0.25	0.82	N	T
38881	LQLPQGTTL	159	167	100%	1	1	1	0	1	0.04	1	N	T
956	AEGSRGGSQA	173	182	100%	36	1	1	0	0.03	0	0.12	N	T
60380	SQASSRSSSR	180	189	100%	36	1	1	0	0.03	0	0.12	N	T
1075062	SSRGTSPAR	201	209	100%	18	2	1	0	0.11	0.02	0.3	N	T
1314288	AGNGGDAALALLLLD	211	225	100%	14	3	1	0	0.21	0.06	0.45	N	T
1392036	AGNGGDAALALLLLDRLNQL	211	230	100%	1	1	1	0	1	0.04	1	N	T
1074903	GDAALALLLLDRLNQL	215	230	100%	36	10	1	0	0.28	0.16	0.42	N	T
1310320	DAALALLLLDRLNQL	216	230	100%	29	4	2	0	0.14	0.05	0.28	N	T
34851	LALLLLDRL	219	227	100%	60	11	3	0	0.18	0.11	0.3	N	T
1334551	ALLLLDRL	220	227	100%	2	2	2	0	1	0.22	1	N	T
1310598	LLLLDRLNQLESKMS	221	235	100%	70	32	5	0	0.46	0.35	0.57	N	T
37515	LLLLDRLNQL	221	230	100%	20	6	2	0	0.3	0.14	0.5	N	T
1392273	LLLLDRLNQLESKMSGKGQQ	221	240	100%	1	1	1	0	1	0.04	1	N	T
37473	LLLDRLNQL	222	230	100%	178	44	8	0	0.25	0.19	0.32	N	T
1334594	LLDRLNQL	223	230	100%	2	2	2	0	1	0.22	1	N	T
1330575	RLNQLESKM	226	234	100%	1	1	1	0	1	0.04	1	N	T
1317428	GKGQQQQGQTVTKKS	236	250	100%	14	1	1	0	0.07	0	0.29	N	T
52129	QQQQGQTVTK	239	248	100%	36	5	1	0	0.14	0.06	0.26	N	T
1392388	QQGQTVTKKSAAEASKKPRQ	241	260	100%	1	1	1	0	1	0.04	1	N	T
1392392	QTVTKKSAAEASKK	244	257	100%	1	1	1	0	1	0.04	1	N	T
1312900	KSAAEASKK	249	257	100%	3	1	1	0	0.33	0.01	0.85	N	T
1314125	AAEASKKPRQKRTAT	251	265	100%	13	3	1	0	0.23	0.07	0.48	N	T
1319570	KKPRQKRTATKAYNV	256	270	100%	14	5	2	0	0.36	0.15	0.6	N	T
1311570	KPRQKRTAT	257	265	100%	37	8	4	0	0.22	0.11	0.35	N	T
1312889	KPRQKRTATKAYNVI	257	271	93.33%	1	1	1	0	1	0.04	1	N	T
1312890	KPRQKRTATKAYNVT	257	271	100%	3	1	1	0	0.33	0.01	0.85	N	T
1312898	KRTATKAYNVTQAFG	261	275	100%	13	4	1	0	0.31	0.11	0.56	N	T
1330583	RTATKAYNV	262	270	100%	1	1	1	0	1	0.04	1	N	T
1074947	KAYNVTQAF	266	274	100%	42	10	2	0	0.24	0.13	0.36	N	T
1150853	KAYNVTQAFGRRGPE	266	280	100%	20	3	2	0	0.15	0.04	0.33	N	T
1325850	TQAFGRRGPEQTQGN	271	285	100%	13	1	1	0	0.08	0	0.3	N	T
1392469	TQAFGRRGPEQTQGNFGDQE	271	290	100%	1	1	1	0	1	0.04	1	N	T
1324030	RRGPEQTQGNFGDQE	276	290	100%	13	1	1	0	0.08	0	0.3	N	T
1333386	RRGPEQTQGNF	276	286	100%	8	1	1	0	0.13	0.01	0.46	N	T
1316419	FGDQELIRQGTDYKH	286	300	100%	13	1	1	0	0.08	0	0.3	N	T
1075018	QELIRQGTDYKHW	289	301	100%	36	9	1	0	0.25	0.14	0.39	N	T
1323201	QELIRQGTDY	289	298	100%	3	2	1	0	0.67	0.14	0.98	N	T
1315885	ELIRQGTDY	290	298	100%	3	1	1	0	0.33	0.01	0.85	N	T
1156855	LIRQGTDYKHWPQIA	291	305	100%	20	3	2	0	0.15	0.04	0.33	N	T
1325397	TDYKHWPQIAQFAPS	296	310	100%	13	1	1	0	0.08	0	0.3	N	T
1310340	DYKHWPQIAQF	297	307	100%	17	3	2	0	0.18	0.05	0.39	N	T
1310960	YKHWPQIAQFAPSAS	298	312	100%	40	5	2	0	0.13	0.05	0.24	N	T
1332312	HWPQIAQF	300	307	100%	4	1	1	0	0.25	0.01	0.74	N	T
1179921	WPQIAQFAPSASAFF	301	315	100%	19	5	2	0	0.26	0.11	0.47	N	T
3957	AQFAPSASAFFGMSR	305	319	100%	36	9	1	0	0.25	0.14	0.39	N	T
3956	AQFAPSASA	305	313	100%	5	4	1	0	0.8	0.34	0.99	N	T
1311554	AQFAPSASAF	305	314	100%	8	4	2	0	0.5	0.19	0.8	N	T
1310734	QFAPSASAFFGMSRI	306	320	100%	12	2	1	0	0.17	0.03	0.43	N	T
1323209	QFAPSASAFF	306	315	100%	4	1	1	0	0.25	0.01	0.74	N	T
923297	FAPSASAFF	307	315	100%	6	2	1	0	0.33	0.06	0.71	N	T
3810	APSASAFFGM	308	317	100%	10	2	2	0	0.2	0.04	0.49	N	T
56979	SASAFFGMSR	310	319	100%	2	1	1	0	0.5	0.02	0.97	N	T
1310286	ASAFFGMSRIGMEVT	311	325	100%	43	18	4	0	0.42	0.29	0.55	N	T
4307	ASAFFGMSR	311	319	100%	7	3	2	0	0.43	0.13	0.76	N	T
1295	AFFGMSRIGMEVTPSGTW	313	330	100%	34	1	1	0	0.03	0	0.13	N	T
1312112	AFFGMSRIGMEVTPS	313	327	100%	3	1	1	0	0.33	0.01	0.85	N	T
1074911	GMSRIGMEVTPSGTW	316	330	100%	36	6	1	0	0.17	0.07	0.3	N	T
21347	GMSRIGMEV	316	324	100%	137	12	6	0	0.09	0.05	0.15	N	T
42648	MSRIGMEVTPSGTWL	317	331	100%	3	1	1	0	0.33	0.01	0.85	N	T
1074910	GMEVTPSGTWLTY	321	333	100%	36	5	1	0	0.14	0.06	0.26	N	T
1143883	GMEVTPSGTWLTYTGAIKLD	321	340	100%	7	3	1	0	0.43	0.13	0.76	N	T
1087535	GMEVTPSGTWLTYTGAIK	321	338	100%	34	1	1	0	0.03	0	0.13	N	T
1312574	GMEVTPSGTWLTYTG	321	335	100%	15	2	2	0	0.13	0.02	0.35	N	T
190494	MEVTPSGTWL	322	331	100%	85	24	6	0	0.28	0.2	0.39	N	T
41460	MEVTPSGTW	322	330	100%	6	5	1	0	0.83	0.42	0.99	N	T
193441	EVTPSGTWLTY	323	333	100%	3	1	1	0	0.33	0.01	0.85	N	T
71461	VTPSGTWLTY	324	333	100%	2	2	1	0	1	0.22	1	N	T
65763	TPSGTWLTY	325	333	100%	6	2	1	0	0.33	0.06	0.71	N	T
1310726	PSGTWLTYTGAIKLD	326	340	100%	27	6	2	0	0.22	0.1	0.38	N	T
1310464	GTWLTYTGAIKLDDK	328	342	100%	40	31	2	0	0.78	0.64	0.87	N	T
1087763	TWLTYTGAIKLDDKDPNF	329	346	100%	34	2	1	0	0.06	0.01	0.17	N	T
1321430	LTYTGAIKLDDKDPN	331	345	100%	12	2	1	0	0.17	0.03	0.43	N	T
1314325	AIKLDDKDPNFKDQV	336	350	100%	12	1	1	0	0.08	0	0.33	N	T
1125078	KLDDKDPNF	338	346	100%	3	2	1	0	0.67	0.14	0.98	N	T
1309135	PNFKDQVILLNKHIDAYK	344	361	100%	34	1	1	0	0.03	0	0.13	N	T
1310398	FKDQVILLNKHIDAY	346	360	100%	12	4	1	0	0.33	0.12	0.6	N	T
27182	ILLNKHIDA	351	359	100%	143	7	3	0	0.05	0.02	0.1	N	T
27183	ILLNKHIDAYKTFPP	351	365	100%	13	6	2	0	0.46	0.22	0.7	N	T
125100	ILLNKHID	351	358	100%	1	1	1	0	1	0.04	1	N	T
1392224	ILLNKHIDAYKTFPPTEPKK	351	370	100%	1	1	1	0	1	0.04	1	N	T
37611	LLNKHIDAYKTFPPTEPK	352	369	100%	34	3	1	0	0.09	0.02	0.21	N	T
1310599	LLNKHIDAY	352	360	100%	3	1	1	0	0.33	0.01	0.85	N	T
985589	LLNKHIDAYKTFP	352	364	100%	1	1	1	0	1	0.04	1	N	T
1310109	HIDAYKTFPPTEPKK	356	370	100%	15	1	1	0	0.07	0	0.27	N	T
1074864	AYKTFPPTEPK	359	369	100%	36	12	1	0	0.33	0.2	0.48	N	T
1328121	YKTFPPTEPK	360	369	100%	2	1	1	0	0.5	0.02	0.97	N	T
33667	KTFPPTEPK	361	369	100%	30	18	6	0	0.6	0.43	0.74	N	T
33668	KTFPPTEPKK	361	370	100%	14	9	2	0	0.64	0.39	0.84	N	T
1319977	KTFPPTEPKKDKKK	361	374	100%	2	1	1	0	0.5	0.02	0.97	N	T
1310178	QKKQQTVTLLPAADL	386	400	100%	15	1	1	0	0.07	0	0.27	N	T
1332478	KKQQTVTLL	387	395	100%	8	1	1	0	0.13	0.01	0.46	N	T
1332525	KQQTVTLLPAADLDDF	388	403	100%	1	1	1	0	1	0.04	1	N	T
1310215	TVTLLPAADLDDFSK	391	405	100%	15	1	1	0	0.07	0	0.27	N	T
1074978	LPAADLDDF	395	403	100%	42	3	2	0	0.07	0.02	0.17	N	T
1310250	AADLDDFSKQLQQSM	397	411	100%	23	1	1	0	0.04	0	0.18	N	T
1330713	AADLDDFSKQL	397	407	100%	8	1	1	0	0.13	0.01	0.46	N	T
1074895	FSKQLQQSM	403	411	100%	36	4	1	0	0.11	0.04	0.23	N	T
1332785	MFVFLVLLPLVSS	1	13	100%	1	1	1	0	1	0.04	1	S	T
1332003	FVFLVLLPL	2	10	100%	1	1	1	0	1	0.04	1	S	T
1310899	VLLPLVSSQCVNLTT	6	20	100%	16	1	1	0	0.06	0	0.25	S	T
1321078	LPLVSSQCV	8	16	100%	4	1	1	0	0.25	0.01	0.74	S	T
1393908	LPLVSSQCVNLTTRTQL	8	24	100%	12	1	1	0	0.08	0	0.33	S	T
1310923	VSSQCVNLTTRTQLP	11	25	100%	13	1	1	0	0.08	0	0.3	S	T
1310909	VNLTTRTQLPPAYTN	16	30	100%	13	1	1	0	0.08	0	0.3	S	T
1087385	NLTTRTQL	17	24	100%	36	1	1	0	0.03	0	0.12	S	T
1334061	TRTQLPPAY	20	28	100%	5	1	1	0	0.2	0.01	0.64	S	T
1392408	RTQLPPAYTNSFTR	21	34	100%	1	1	1	0	1	0.04	1	S	T
1392409	RTQLPPAYTNSFTRGVYYPD	21	40	100%	1	1	1	0	1	0.04	1	S	T
1392477	TQLPPAYTNSFTRGV	22	36	100%	1	1	1	0	1	0.04	1	S	T
1392382	QLPPAYTNSFTRGV	23	36	100%	1	1	1	0	1	0.04	1	S	T
1074980	LPPAYTNSF	24	32	100%	41	2	2	0	0.05	0.01	0.14	S	T
1328804	YTNSFTRGVY	28	37	100%	17	4	2	0	0.24	0.08	0.45	S	T
1334416	YTNSFTRGVYY	28	38	100%	6	1	1	0	0.17	0.01	0.56	S	T
1322611	NSFTRGVYY	30	38	100%	4	1	1	0	0.25	0.01	0.74	S	T
1072624	SFTRGVYYPDKVFRS	31	45	100%	16	1	1	0	0.06	0	0.25	S	T
1317887	GVYYPDKVFR	35	44	100%	4	1	1	0	0.25	0.01	0.74	S	T
1075113	VYYPDKVFRSSVLH	36	49	100%	36	14	1	0	0.39	0.25	0.53	S	T
1310935	VYYPDKVFRSSVLHS	36	50	100%	13	2	1	0	0.15	0.03	0.4	S	T
1327741	VYYPDKVF	36	43	100%	4	1	1	0	0.25	0.01	0.74	S	T
1394152	VYYPDKVFRSSVLHSTQ	36	52	100%	12	1	1	0	0.08	0	0.33	S	T
1320006	KVFRSSVLH	41	49	100%	4	2	1	0	0.5	0.1	0.89	S	T
1331988	FRSSVLHST	43	51	100%	6	1	1	0	0.17	0.01	0.56	S	T
1310827	SVLHSTQDLFLPFFS	46	60	100%	29	3	2	0	0.1	0.03	0.24	S	T
1075065	STQDLFLPFF	50	59	100%	43	13	2	0	0.3	0.19	0.43	S	T
1333812	STQDLFLPF	50	58	100%	7	1	1	0	0.14	0.01	0.5	S	T
1330227	TQDLFLPFF	51	59	100%	10	6	2	0	0.6	0.3	0.84	S	T
1329666	LFLPFFSNV	54	62	100%	5	4	1	0	0.8	0.34	0.99	S	T
1074888	FLPFFSNVTWFHAI	55	68	100%	36	19	1	0	0.53	0.38	0.67	S	T
1329407	FLPFFSNV	55	62	100%	13	5	2	0	0.38	0.16	0.63	S	T
1316697	FLPFFSNVTW	55	64	100%	1	1	1	0	1	0.04	1	S	T
1310610	LPFFSNVTWFHAIHV	56	70	100%	11	1	1	0	0.09	0	0.35	S	T
1313276	PFFSNVTWFHAIHVS	57	71	100%	4	1	1	0	0.25	0.01	0.74	S	T
1330548	PFFSNVTWF	57	65	100%	4	1	1	0	0.25	0.01	0.74	S	T
1310701	NVTWFHAIHVSGTNG	61	75	100%	5	2	2	0	0.4	0.08	0.8	S	T
1392339	NVTWFHAIHVS	61	71	100%	1	1	1	0	1	0.04	1	S	T
1392340	NVTWFHAIHVSGTN	61	74	100%	1	1	1	0	1	0.04	1	S	T
1392341	NVTWFHAIHVSGTNGTKRFD	61	80	100%	1	1	1	0	1	0.04	1	S	T
1392507	VTWFHAIHVSGTN	62	74	100%	1	1	1	0	1	0.04	1	S	T
1392508	VTWFHAIHVSGTNGT	62	76	100%	1	1	1	0	1	0.04	1	S	T
1392483	TWFHAIHVSGTNGTK	63	77	100%	1	1	1	0	1	0.04	1	S	T
1318206	HVSGTNGTK	69	77	100%	2	2	1	0	1	0.22	1	S	T
1392424	SGTNGTKRFDNPVLPFNDGV	71	90	100%	1	1	1	0	1	0.04	1	S	T
1309824	KRFDNPVL	77	84	100%	5	5	1	0	1	0.55	1	S	T
1329643	KRFDNPVLP	77	85	100%	5	5	1	0	1	0.55	1	S	T
1087399	RFDNPVLPF	78	86	100%	34	7	4	0	0.21	0.1	0.34	S	T
1316333	FDNPVLPFNDGVYF	79	92	100%	4	2	1	0	0.5	0.1	0.89	S	T
1310678	NPVLPFNDGVYFAST	81	95	100%	11	1	1	0	0.09	0	0.35	S	T
1075093	VLPFNDGVYFASTEK	83	97	100%	36	8	1	0	0.22	0.11	0.36	S	T
1334231	VLPFNDGVYFA	83	93	100%	15	2	1	0	0.13	0.02	0.35	S	T
1321049	LPFNDGVYF	84	92	100%	6	2	2	0	0.33	0.06	0.71	S	T
1393981	PFNDGVYFASTEKSNII	85	101	100%	12	1	1	0	0.08	0	0.33	S	T
1315357	DGVYFASTEK	88	97	100%	2	1	1	0	0.5	0.02	0.97	S	T
1312627	GVYFASTEK	89	97	100%	12	3	2	0	0.25	0.07	0.52	S	T
1392525	YFASTEKSNIIRGWIFGTTL	91	110	100%	1	1	1	0	1	0.04	1	S	T
1074883	FASTEKSNIIRGWIFGTTLDSKTQSLLIVNNATNVVIKVCEFQ	92	134	100%	4	1	1	0	0.25	0.01	0.74	S	T
1075071	TEKSNIIRGW	95	104	100%	41	6	2	0	0.15	0.06	0.26	S	T
1310361	EKSNIIRGWIFGTTL	96	110	100%	11	1	1	0	0.09	0	0.35	S	T
1393950	NIIRGWIFGTTLDSKTQ	99	115	100%	12	1	1	0	0.08	0	0.33	S	T
1310506	IRGWIFGTTLDSKTQ	101	115	100%	11	1	1	0	0.09	0	0.35	S	T
1392397	RGWIFGTT	102	109	100%	1	1	1	0	1	0.04	1	S	T
1075116	WIFGTTLDSK	104	113	100%	36	1	1	0	0.03	0	0.12	S	T
1310392	FGTTLDSKTQSLLIV	106	120	100%	11	1	1	0	0.09	0	0.35	S	T
1075075	TLDSKTQSL	109	117	100%	48	4	3	0	0.08	0.03	0.18	S	T
1310336	DSKTQSLLIVNNATN	111	125	100%	11	1	1	0	0.09	0	0.35	S	T
1310810	SLLIVNNATNVVIKV	116	130	100%	27	2	2	0	0.07	0.01	0.21	S	T
1394134	VNNATNVVIKVCEFQFC	120	136	100%	12	1	1	0	0.08	0	0.33	S	T
1071586	NNATNVVIKVCEFQF	121	135	100%	16	3	1	0	0.19	0.05	0.41	S	T
1392329	NNATNVVIKVCEFQFCNDPF	121	140	100%	1	1	1	0	1	0.04	1	S	T
1310930	VVIKVCEFQFCNDPF	126	140	100%	27	2	2	0	0.07	0.01	0.21	S	T
1074963	KVCEFQFCNDPFLGVYYHKNNKSWMESEFRVYSSANNCTFEYV	129	171	100%	4	1	1	0	0.25	0.01	0.74	S	T
1310306	CEFQFCNDPFLGVYY	131	145	100%	27	5	2	0	0.19	0.07	0.34	S	T
1392070	CEFQFCNDPFLGVYYHKNNK	131	150	100%	1	1	1	0	1	0.04	1	S	T
1366891	QFCNDPFLGVYHKNNK	134	150	94.12%	1	1	1	0	1	0.04	1	S	T
1394001	QFCNDPFLGVYYHKNNK	134	150	100%	12	1	1	0	0.08	0	0.33	S	T
1074884	FCNDPFLGVYY	135	145	100%	43	11	2	0	0.26	0.15	0.38	S	T
1331139	CNDPFLGVY	136	144	100%	6	1	1	0	0.17	0.01	0.56	S	T
1310575	LGVYYHKNNKSWMES	141	155	100%	27	2	2	0	0.07	0.01	0.21	S	T
1393897	LGVYYHKNNKSWMESEF	141	157	100%	12	1	1	0	0.08	0	0.33	S	T
1312630	GVYYHKNNK	142	150	100%	4	1	1	0	0.25	0.01	0.74	S	T
1328953	YYHKNNKSW	144	152	100%	4	1	1	0	0.25	0.01	0.74	S	T
1310474	HKNNKSWMESEFRVY	146	160	100%	11	1	1	0	0.09	0	0.35	S	T
1074961	KSWMESEFRVY	150	160	100%	36	5	1	0	0.14	0.06	0.26	S	T
1325190	SWMESEFRVY	151	160	100%	4	1	1	0	0.25	0.01	0.74	S	T
1333886	SWMESEFRV	151	159	100%	3	1	1	0	0.33	0.01	0.85	S	T
1075111	VYSSANNCTFEY	159	170	100%	36	13	1	0	0.36	0.23	0.51	S	T
1327695	VYSSANNCTF	159	168	100%	4	2	1	0	0.5	0.1	0.89	S	T
1310820	SSANNCTFEYVSQPF	161	175	100%	11	3	1	0	0.27	0.08	0.55	S	T
1333782	SSANNCTFEY	161	170	100%	13	6	1	0	0.46	0.22	0.7	S	T
1324274	SANNCTFEY	162	170	100%	4	2	1	0	0.5	0.1	0.89	S	T
1394035	SANNCTFEYVSQPFLMD	162	178	100%	12	1	1	0	0.08	0	0.33	S	T
1309110	CTFEYVSQPFLMDLE	166	180	100%	61	21	4	0	0.34	0.24	0.47	S	T
1074869	CTFEYVSQPFLM	166	177	100%	36	7	1	0	0.19	0.09	0.33	S	T
1333951	TFEYVSQPFLM	167	177	100%	7	2	1	0	0.29	0.05	0.64	S	T
1316355	FEYVSQPFLM	168	177	100%	5	2	1	0	0.4	0.08	0.8	S	T
1316287	EYVSQPFLM	169	177	100%	4	1	1	0	0.25	0.01	0.74	S	T
1310922	VSQPFLMDLEGKQGN	171	185	100%	11	2	1	0	0.18	0.03	0.46	S	T
1310603	LMDLEGKQGNFKNLR	176	190	100%	11	4	1	0	0.36	0.13	0.64	S	T
1069822	GKQGNFKNLREFVFK	181	195	100%	11	1	1	0	0.09	0	0.35	S	T
1331958	FKNLREFVF	186	194	100%	6	1	1	0	0.17	0.01	0.56	S	T
1329996	REFVFKNIDGYFKIYSK	190	206	100%	12	1	1	0	0.08	0	0.33	S	T
1309113	EFVFKNIDGYFKIYS	191	205	100%	45	3	2	0	0.07	0.02	0.16	S	T
1074900	FVFKNIDGY	192	200	100%	40	4	2	0	0.1	0.03	0.21	S	T
1326409	VFKNIDGYF	193	201	100%	4	1	1	0	0.25	0.01	0.74	S	T
1310664	NIDGYFKIYSKHTPI	196	210	100%	26	6	2	0	0.23	0.1	0.4	S	T
1310401	FKIYSKHTPINLVRD	201	215	100%	11	2	1	0	0.18	0.03	0.46	S	T
1319559	KIYSKHTPI	202	210	100%	5	1	1	0	0.2	0.01	0.64	S	T
1074945	IYSKHTPINL	203	212	100%	36	8	1	0	0.22	0.11	0.36	S	T
1072807	SKHTPINLVRDLPQG	205	219	100%	4	1	1	0	0.25	0.01	0.74	S	T
1309123	KHTPINLVRDLPQGF	206	220	100%	45	3	2	0	0.07	0.02	0.16	S	T
1075079	TPINLVRDL	208	216	100%	48	3	3	0	0.06	0.02	0.15	S	T
1313285	PINLVRDLPQGFSAL	209	223	100%	4	2	1	0	0.5	0.1	0.89	S	T
1313286	PINLVRDLPQGFWAL	209	223	93.33%	1	1	1	0	1	0.04	1	S	T
1071585	NLVRDLPQGFSALEP	211	225	100%	45	4	2	0	0.09	0.03	0.19	S	T
1392328	NLVRDLPQGFSALEPLVDLP	211	230	100%	1	1	1	0	1	0.04	1	S	T
1310612	LPQGFSALEPLVDLP	216	230	100%	24	3	2	0	0.13	0.03	0.28	S	T
1074981	LPQGFSAL	216	223	100%	48	6	3	0	0.13	0.05	0.23	S	T
1332697	LPQGFSALEPL	216	226	100%	7	1	1	0	0.14	0.01	0.5	S	T
1392174	GFSALEPL	219	226	100%	1	1	1	0	1	0.04	1	S	T
1310785	SALEPLVDLPIGINI	221	235	100%	11	1	1	0	0.09	0	0.35	S	T
1392412	SALEPLVDLPIGINITRFQT	221	240	100%	1	1	1	0	1	0.04	1	S	T
1074967	LEPLVDLPI	223	231	100%	36	1	1	0	0.03	0	0.12	S	T
1315940	EPLVDLPI	224	231	100%	4	1	1	0	0.25	0.01	0.74	S	T
1074872	DLPIGINITRFQTL	228	241	100%	36	4	1	0	0.11	0.04	0.23	S	T
1321058	LPIGINITRF	229	238	100%	5	1	1	0	0.2	0.01	0.64	S	T
1392354	PIGINITRF	230	238	100%	1	1	1	0	1	0.04	1	S	T
1310487	IGINITRFQTLLALH	231	245	100%	24	3	2	0	0.13	0.03	0.28	S	T
1392217	IGINITRFQTLLALHRSYLT	231	250	100%	1	1	1	0	1	0.04	1	S	T
1354273	GINITRFQTLLALHRSY	232	248	100%	1	1	1	0	1	0.04	1	S	T
1318821	INITRFQTL	233	241	100%	5	1	1	0	0.2	0.01	0.64	S	T
1322395	NITRFQTL	234	241	100%	5	1	1	0	0.2	0.01	0.64	S	T
1310513	ITRFQTLLALHRSYL	235	249	100%	40	24	2	0	0.6	0.46	0.73	S	T
1310865	TRFQTLLALHRSYLT	236	250	100%	25	8	3	0	0.32	0.17	0.5	S	T
1075077	TLLALHRSYLTPGDSSSGWTAGAAAYYVGYLQPRTFLLKYNEN	240	282	100%	4	2	1	0	0.5	0.1	0.89	S	T
1310592	LLALHRSYLTPGDSS	241	255	100%	13	3	1	0	0.23	0.07	0.48	S	T
1074974	LLALHRSYL	241	249	100%	36	4	1	0	0.11	0.04	0.23	S	T
1391530	YLTPGDSSSGWTAGAAAYYV	248	267	100%	1	1	1	0	1	0.04	1	S	T
1392352	PGDSSSGWTAGAAAYYVGYL	251	270	100%	1	1	1	0	1	0.04	1	S	T
1075117	WTAGAAAYYVGY	258	269	100%	36	5	1	0	0.14	0.06	0.26	S	T
1327824	WTAGAAAYY	258	266	100%	4	3	1	0	0.75	0.25	0.99	S	T
1317282	GAAAYYVGY	261	269	100%	4	1	1	0	0.25	0.01	0.74	S	T
1392166	GAAAYYVGYLQPRTFLLKYN	261	280	100%	1	1	1	0	1	0.04	1	S	T
1309656	AAYYVGYL	263	270	100%	6	6	2	0	1	0.61	1	S	T
1309673	AYYVGYLQP	264	272	100%	5	5	1	0	1	0.55	1	S	T
1075131	YYVGYLQPRTFLL	265	277	100%	36	16	1	0	0.44	0.3	0.59	S	T
1329031	YYVGYLQPRTF	265	275	100%	4	3	1	0	0.75	0.25	0.99	S	T
1310979	YVGYLQPRTFLLKYN	266	280	100%	7	1	1	0	0.14	0.01	0.5	S	T
1334183	VGYLQPRTFL	267	276	100%	4	1	1	0	0.25	0.01	0.74	S	T
1317916	GYLQPRTFLL	268	277	100%	4	1	1	0	0.25	0.01	0.74	S	T
1392203	GYLQPRTF	268	275	100%	1	1	1	0	1	0.04	1	S	T
1309147	YLQPRTFLL	269	277	100%	353	217	13	0	0.61	0.56	0.66	S	T
1346790	YFQPRTFLL	269	277	88.89%	35	6	1	0	0.17	0.08	0.3	S	T
1074866	CALDPLSETK	291	300	100%	36	2	1	0	0.06	0.01	0.16	S	T
1314425	ALDPLSETK	292	300	100%	4	1	1	0	0.25	0.01	0.74	S	T
1075045	SETKCTLKSFTVEK	297	310	100%	36	5	1	0	0.14	0.06	0.26	S	T
1324353	SETKCTLKSF	297	306	100%	5	2	1	0	0.4	0.08	0.8	S	T
1316068	ETKCTLKSF	298	306	100%	4	1	1	0	0.25	0.01	0.74	S	T
1069290	CTLKSFTVEKGIYQT	301	315	100%	16	1	1	0	0.06	0	0.25	S	T
1310423	FTVEKGIYQTSNFRV	306	320	100%	27	2	2	0	0.07	0.01	0.21	S	T
1310445	GIYQTSNFRVQPTES	311	325	100%	16	2	1	0	0.13	0.02	0.33	S	T
1319328	IYQTSNFRV	312	320	100%	4	2	1	0	0.5	0.1	0.89	S	T
1310814	SNFRVQPTESIVRFP	316	330	100%	27	2	2	0	0.07	0.01	0.21	S	T
1333410	RVQPTESIVRF	319	329	100%	7	1	1	0	0.14	0.01	0.5	S	T
1075108	VQPTESIVRFPNITNLCPF	320	338	100%	36	9	1	0	0.25	0.14	0.39	S	T
1310745	QPTESIVRFPNITNL	321	335	100%	16	5	1	0	0.31	0.13	0.54	S	T
1323461	QPTESIVRF	321	329	100%	6	2	2	0	0.33	0.06	0.71	S	T
1325420	TESIVRFPNITNL	323	335	100%	5	2	1	0	0.4	0.08	0.8	S	T
1310515	IVRFPNITNLCPFGE	326	340	100%	27	3	2	0	0.11	0.03	0.26	S	T
1323786	RFPNITNLCPF	328	338	100%	4	1	1	0	0.25	0.01	0.74	S	T
531734	FPNITNLCPFGEVFN	329	343	100%	5	3	1	0	0.6	0.19	0.92	S	T
1310312	CPFGEVFNATRFASV	336	350	100%	27	4	2	0	0.15	0.05	0.3	S	T
1313277	PFGEVFNATRFASVY	337	351	100%	5	5	1	0	1	0.55	1	S	T
1074885	FGEVFNATRFASVY	338	351	100%	36	3	1	0	0.08	0.02	0.2	S	T
1317333	GEVFNATRF	339	347	100%	5	1	1	0	0.2	0.01	0.64	S	T
1316109	EVFNATRFASVY	340	351	100%	4	1	1	0	0.25	0.01	0.74	S	T
1310886	VFNATRFASVYAWNR	341	355	100%	23	7	2	0	0.3	0.15	0.49	S	T
1322299	NATRFASVY	343	351	100%	4	1	1	0	0.25	0.01	0.74	S	T
1334060	TRFASVYAW	345	353	100%	8	1	1	0	0.13	0.01	0.46	S	T
1310765	RFASVYAWNRKRISN	346	360	100%	27	4	2	0	0.15	0.05	0.3	S	T
1323761	RFASVYAWNR	346	355	100%	2	1	1	0	0.5	0.02	0.97	S	T
1316312	FASVYAWNR	347	355	100%	2	1	1	0	0.5	0.02	0.97	S	T
1329156	ASVYAWNRKRISN	348	360	100%	1	1	1	0	1	0.04	1	S	T
1325172	SVYAWNRKR	349	357	100%	4	1	1	0	0.25	0.01	0.74	S	T
1311525	VYAWNRKRI	350	358	100%	1	1	1	0	1	0.04	1	S	T
1075118	YAWNRKRISNCVADYSVLYNSASFSTFKCYGVSPTKLNDLCFT	351	393	100%	4	2	1	0	0.5	0.1	0.89	S	T
1309143	YAWNRKRISNCVADY	351	365	100%	46	2	2	0	0.04	0.01	0.13	S	T
1327895	YAWNRKRI	351	358	100%	4	1	1	0	0.25	0.01	0.74	S	T
1394158	YAWNRKRISNCVADYSV	351	367	100%	12	2	1	0	0.17	0.03	0.43	S	T
1310551	KRISNCVADYSVLYN	356	370	100%	12	2	1	0	0.17	0.03	0.43	S	T
1075029	RISNCVADY	357	365	100%	36	4	1	0	0.11	0.04	0.23	S	T
7247	CVADYSVLY	361	369	100%	11	3	2	0	0.27	0.08	0.55	S	T
1069291	CVADYSVLYNSASFS	361	375	100%	12	1	1	0	0.08	0	0.33	S	T
1075125	YSVLYNSASFSTFK	365	378	100%	36	5	1	0	0.14	0.06	0.26	S	T
1310828	SVLYNSASFSTFKCY	366	380	100%	12	1	1	0	0.08	0	0.33	S	T
1392439	SVLYNSASF	366	374	100%	1	1	1	0	1	0.04	1	S	T
1313244	NSASFSTFK	370	378	100%	2	1	1	0	0.5	0.02	0.97	S	T
1310787	SASFSTFKCYGVSPT	371	385	100%	12	1	1	0	0.08	0	0.33	S	T
1333450	SASFSTFKCY	371	380	100%	6	1	1	0	0.17	0.01	0.56	S	T
1393694	ASFSTFKCYGVSPTKLN	372	388	100%	12	1	1	0	0.08	0	0.33	S	T
1310841	TFKCYGVSPTKLNDL	376	390	100%	19	2	2	0	0.11	0.02	0.29	S	T
1311170	KCYGVSPTK	378	386	100%	14	7	3	0	0.5	0.26	0.73	S	T
1309120	GVSPTKLNDLCFTNV	381	395	100%	34	1	1	0	0.03	0	0.13	S	T
1074951	KLNDLCFTNVYADSFVIR	386	403	100%	36	16	1	0	0.44	0.3	0.59	S	T
1125080	KLNDLCFTNV	386	395	100%	3	2	1	0	0.67	0.14	0.98	S	T
1310545	KLNDLCFTNVYADSF	386	400	100%	12	1	1	0	0.08	0	0.33	S	T
1393870	KLNDLCFTNVYADSFVI	386	402	100%	12	1	1	0	0.08	0	0.33	S	T
1312311	DLCFTNVYADSFVIR	389	403	100%	5	3	1	0	0.6	0.19	0.92	S	T
1322744	NVYADSFVIR	394	403	100%	2	1	1	0	0.5	0.02	0.97	S	T
1310948	YADSFVIRGDEVRQI	396	410	100%	12	1	1	0	0.08	0	0.33	S	T
1317124	FVIRGDEVR	400	408	100%	2	1	1	0	0.5	0.02	0.97	S	T
1393775	FVIRGDEVRQIAPGQTG	400	416	100%	12	1	1	0	0.08	0	0.33	S	T
1310891	VIRGDEVRQIAPGQT	401	415	100%	16	6	2	0	0.38	0.18	0.6	S	T
1075039	RQIAPGQTGKIADYNYKL	408	425	100%	36	6	1	0	0.17	0.07	0.3	S	T
1323249	QIAPGQTGK	409	417	100%	2	2	1	0	1	0.22	1	S	T
1310447	GKIADYNYKLPDDFT	416	430	100%	16	1	1	0	0.06	0	0.25	S	T
1319519	KIADYNYKL	417	425	100%	27	10	3	0	0.37	0.22	0.54	S	T
1074214	YNYKLPDDFTGCVIA	421	435	100%	8	3	2	0	0.38	0.11	0.7	S	T
1074952	KLPDDFTGCV	424	433	100%	68	9	3	0	0.13	0.07	0.23	S	T
1074979	LPDDFTGCVIAWNSNNLDSKVGGNYNYLYRLFRKSNLKPFERD	425	467	100%	4	1	1	0	0.25	0.01	0.74	S	T
1069293	DDFTGCVIAWNSNNL	427	441	100%	1	1	1	0	1	0.04	1	S	T
1310437	GCVIAWNSNNLDSKV	431	445	100%	23	3	2	0	0.13	0.03	0.3	S	T
1310945	WNSNNLDSKVGGNYN	436	450	100%	11	1	1	0	0.09	0	0.35	S	T
1075002	NLDSKVGGNY	440	449	100%	18	4	1	0	0.22	0.08	0.43	S	T
1310565	LDSKVGGNYNYLYRL	441	455	100%	1	1	1	0	1	0.04	1	S	T
1315542	DSKVGGNYNY	442	451	100%	4	1	1	0	0.25	0.01	0.74	S	T
1393735	DSKVGGNYNYLYRLFRK	442	458	100%	12	2	1	0	0.17	0.03	0.43	S	T
1320009	KVGGNYNYLY	444	453	100%	4	1	1	0	0.25	0.01	0.74	S	T
1392253	KVGGNYNYLYRLFRK	444	458	100%	1	1	1	0	1	0.04	1	S	T
1073698	VGGNYNYLYRLFRKS	445	459	100%	1	1	1	0	1	0.04	1	S	T
1326471	VGGNYNYLY	445	453	100%	4	2	1	0	0.5	0.1	0.89	S	T
1309117	GGNYNYLYRLFRKSN	446	460	100%	57	3	3	0	0.05	0.02	0.14	S	T
1329486	GNYNYLYRLF	447	456	100%	4	2	1	0	0.5	0.1	0.89	S	T
1075012	NYNYLYRLFRK	448	458	100%	36	10	1	0	0.28	0.16	0.42	S	T
1313269	NYNYLYRLF	448	456	100%	16	6	4	0	0.38	0.18	0.6	S	T
1328431	YNYLYRLFR	449	457	100%	2	1	1	0	0.5	0.02	0.97	S	T
1314023	YNYLYRLFRKSNLKP	449	463	100%	4	1	1	0	0.25	0.01	0.74	S	T
1074201	YLYRLFRKSNLKPFE	451	465	100%	38	2	2	0	0.05	0.01	0.15	S	T
1075031	RLFRKSNLK	454	462	100%	40	2	2	0	0.05	0.01	0.14	S	T
1319957	KSNLKPFER	458	466	100%	2	1	1	0	0.5	0.02	0.97	S	T
1310589	LKPFERDISTEIYQA	461	475	100%	12	2	1	0	0.17	0.03	0.43	S	T
1338498	LKPFERDISTEIYQAGSTPCNGVEGFNCYFPLQ	461	493	100%	1	1	1	0	1	0.04	1	S	T
1074954	KPFERDISTEIY	462	473	100%	36	5	1	0	0.14	0.06	0.26	S	T
1319894	KPFERDISTEI	462	472	100%	5	2	1	0	0.4	0.08	0.8	S	T
1316352	FERDISTEI	464	472	100%	5	1	1	0	0.2	0.01	0.64	S	T
1316353	FERDISTEIY	464	473	100%	7	2	2	0	0.29	0.05	0.64	S	T
1310360	EIYQAGSTPCNGVEG	471	485	100%	12	1	1	0	0.08	0	0.33	S	T
1392132	EIYQAGST	471	478	100%	1	1	1	0	1	0.04	1	S	T
1392133	EIYQAGSTPCNGVEGFNCYF	471	490	100%	1	1	1	0	1	0.04	1	S	T
1383172	IYQAGSTPCNGVEGFNCYFP	472	491	100%	1	1	1	0	1	0.04	1	S	T
1313696	STPCNGVEGFNCYFP	477	491	100%	5	5	1	0	1	0.55	1	S	T
1075001	NGVEGFNCY	481	489	100%	36	2	1	0	0.06	0.01	0.16	S	T
1071575	NGVEGFNCYFPLQSY	481	495	100%	7	2	1	0	0.29	0.05	0.64	S	T
1310412	FNCYFPLQSYGFQPT	486	500	100%	28	2	2	0	0.07	0.01	0.2	S	T
1075121	YFPLQSYGF	489	497	100%	40	4	2	0	0.1	0.03	0.21	S	T
1328001	YGFQPTNGV	495	503	100%	4	1	1	0	0.25	0.01	0.74	S	T
1087346	FQPTNGVGY	497	505	100%	36	3	1	0	0.08	0.02	0.2	S	T
1075016	PTNGVGYQPYRVVVLSFELLHAPATVCGPKKSTNLVKNKCVNF	499	541	100%	4	2	1	0	0.5	0.1	0.89	S	T
1392324	NGVGYQPYRVVVLSFELLHA	501	520	100%	1	1	1	0	1	0.04	1	S	T
1334184	VGYQPYRVV	503	511	100%	3	1	1	0	0.33	0.01	0.85	S	T
1074918	GYQPYRVVVLSF	504	515	100%	36	12	1	0	0.33	0.2	0.48	S	T
1334394	YQPYRVVVL	505	513	100%	3	1	1	0	0.33	0.01	0.85	S	T
1314034	YQPYRVVVLSFELLH	505	519	100%	5	5	1	0	1	0.55	1	S	T
1310747	QPYRVVVLSFELLHA	506	520	100%	22	3	2	0	0.14	0.04	0.31	S	T
51999	QPYRVVVLSF	506	515	100%	4	1	1	0	0.25	0.01	0.74	S	T
1323467	QPYRVVVL	506	513	100%	5	3	1	0	0.6	0.19	0.92	S	T
1313517	RVVVLSFELLHAPAT	509	523	100%	5	5	1	0	1	0.55	1	S	T
1392512	VVVLSFEL	510	517	100%	1	1	1	0	1	0.04	1	S	T
1073956	VVLSFELLHAPATVC	511	525	100%	50	3	3	0	0.06	0.02	0.14	S	T
1310002	VVLSFELL	511	518	100%	6	3	2	0	0.5	0.15	0.84	S	T
1310003	VVLSFELLH	511	519	100%	5	5	1	0	1	0.55	1	S	T
1392510	VVLSFELLHAPATVCGPKKS	511	530	100%	1	1	1	0	1	0.04	1	S	T
1309870	LSFELLHA	513	520	100%	5	5	1	0	1	0.55	1	S	T
1333520	SFELLHAPATV	514	524	100%	15	3	1	0	0.2	0.06	0.43	S	T
1331943	FELLHAPATV	515	524	100%	9	1	1	0	0.11	0	0.41	S	T
1331642	ELLHAPATV	516	524	100%	6	1	1	0	0.17	0.01	0.56	S	T
1071268	LLHAPATVCGPKKST	517	531	100%	1	1	1	0	1	0.04	1	S	T
1087354	GPKKSTNLV	526	534	100%	18	3	1	0	0.17	0.05	0.37	S	T
1309118	GPKKSTNLVKNKCVN	526	540	100%	34	1	1	0	0.03	0	0.13	S	T
1311370	GPKKSTNL	526	533	100%	1	1	1	0	1	0.04	1	S	T
1392465	TNLVKNKCVNFNFNGLTGTG	531	550	100%	1	1	1	0	1	0.04	1	S	T
1332741	LVKNKCVNF	533	541	100%	3	1	1	0	0.33	0.01	0.85	S	T
1070787	KNKCVNFNFNGLTGT	535	549	100%	1	1	1	0	1	0.04	1	S	T
1392241	KNKCVNFNF	535	543	100%	1	1	1	0	1	0.04	1	S	T
1392098	CVNFNFNGL	538	546	100%	1	1	1	0	1	0.04	1	S	T
70066	VNFNFNGL	539	546	100%	4	4	1	0	1	0.47	1	S	T
1309994	VNFNFNGLT	539	547	100%	5	5	1	0	1	0.55	1	S	T
1069550	FNFNGLTGTGVLTES	541	555	100%	13	1	1	0	0.08	0	0.3	S	T
1392155	FNFNGLTGTGVLTESNKKFL	541	560	100%	1	1	1	0	1	0.04	1	S	T
1310624	LTGTGVLTESNKKFL	546	560	100%	15	1	1	0	0.07	0	0.27	S	T
1334234	VLTESNKKF	551	559	100%	2	1	1	0	0.5	0.02	0.97	S	T
1325421	TESNKKFLPFQQF	553	565	100%	5	2	1	0	0.4	0.08	0.8	S	T
1319485	KFLPFQQFGR	558	567	100%	2	1	1	0	0.5	0.02	0.97	S	T
1392350	PFQQFGRDIADTTDAVRDPQ	561	580	100%	1	1	1	0	1	0.04	1	S	T
1315271	DAVRDPQTL	574	582	100%	4	1	1	0	0.25	0.01	0.74	S	T
1310850	TLEILDITPCSFGGV	581	595	100%	12	1	1	0	0.08	0	0.33	S	T
1074876	EILDITPCSF	583	592	100%	40	4	2	0	0.1	0.03	0.21	S	T
1325795	TPCSFGGVSV	588	597	100%	12	2	2	0	0.17	0.03	0.43	S	T
1322706	NTSNQVAVLY	603	612	100%	4	1	1	0	0.25	0.01	0.74	S	T
1087414	TSNQVAVLY	604	612	100%	40	2	2	0	0.05	0.01	0.14	S	T
1075096	VLYQDVNCTEVPVAIHADQLTPTWRVYSTGSNVFQTRAGCLIG	610	652	100%	4	1	1	0	0.25	0.01	0.74	S	T
1394130	VLYQDVNCTEVPVAIHA	610	626	100%	12	1	1	0	0.08	0	0.33	S	T
1328471	YQDVNCTEV	612	620	100%	2	1	1	0	0.5	0.02	0.97	S	T
1326246	VAIHADQLTPTW	622	633	100%	1	1	1	0	1	0.04	1	S	T
1318459	IHADQLTPTW	624	633	100%	1	1	1	0	1	0.04	1	S	T
1323406	QLTPTWRVY	628	636	100%	1	1	1	0	1	0.04	1	S	T
1324116	RVYSTGSNV	634	642	100%	3	1	1	0	0.33	0.01	0.85	S	T
1324117	RVYSTGSNVF	634	643	100%	8	2	2	0	0.25	0.05	0.59	S	T
1075112	VYSTGSNVFQTR	635	646	100%	36	6	1	0	0.17	0.07	0.3	S	T
1325105	STGSNVFQTR	637	646	100%	2	1	1	0	0.5	0.02	0.97	S	T
1074840	AGCLIGAEHVNNSYECDIPIGAGICASYQTQTNSPRRARSVAS	647	689	100%	4	1	1	0	0.25	0.01	0.74	S	T
1074926	IGAEHVNNSY	651	660	100%	36	5	1	0	0.14	0.06	0.26	S	T
1393782	GAEHVNNSYECDIPIGA	652	668	100%	12	1	1	0	0.08	0	0.33	S	T
1314194	AEHVNNSY	653	660	100%	5	2	1	0	0.4	0.08	0.8	S	T
1309995	VNNSYECD	656	663	100%	5	5	1	0	1	0.55	1	S	T
1309996	VNNSYECDI	656	664	100%	5	5	1	0	1	0.55	1	S	T
1310910	VNNSYECDIPIGAGI	656	670	100%	9	1	1	0	0.11	0	0.41	S	T
1309908	NSYECDIP	658	665	100%	5	5	1	0	1	0.55	1	S	T
1327917	YECDIPIGAGI	660	670	100%	5	1	1	0	0.2	0.01	0.64	S	T
1069378	ECDIPIGAGICASYQ	661	675	100%	15	1	1	0	0.07	0	0.27	S	T
1087359	IPIGAGICASY	664	674	100%	36	4	1	0	0.11	0.04	0.23	S	T
1075070	SYQTQTNSPRRARSVA	673	688	100%	36	10	1	0	0.28	0.16	0.42	S	T
1323599	QTNSPRRAR	677	685	100%	2	1	1	0	0.5	0.02	0.97	S	T
1311590	SPRRARSVA	680	688	100%	13	5	2	0	0.38	0.16	0.63	S	T
1324899	SPRRARSV	680	687	100%	12	2	2	0	0.17	0.03	0.43	S	T
1394068	SPRRARSVASQSIIAYT	680	696	100%	12	1	1	0	0.08	0	0.33	S	T
1074855	ARSVASQSIIAYTMSLGAENSVAYSNNSIAIPTNFTISVTTEI	684	726	100%	4	2	1	0	0.5	0.1	0.89	S	T
1075041	RSVASQSIIAYTMSL	685	699	100%	36	16	1	0	0.44	0.3	0.59	S	T
1324060	RSVASQSII	685	693	100%	1	1	1	0	1	0.04	1	S	T
1310825	SVASQSIIAYTMSLG	686	700	100%	15	2	1	0	0.13	0.02	0.35	S	T
1325128	SVASQSIIAY	686	695	100%	4	3	1	0	0.75	0.25	0.99	S	T
1326261	VASQSIIAY	687	695	100%	7	4	2	0	0.57	0.22	0.86	S	T
1310803	SIIAYTMSLGAENSV	691	705	100%	15	3	1	0	0.2	0.06	0.43	S	T
1309137	SIIAYTMSL	691	699	100%	45	21	5	0	0.47	0.34	0.59	S	T
1309779	IIAYTMSL	692	699	100%	5	5	1	0	1	0.55	1	S	T
1328800	YTMSLGAENSVAY	695	707	100%	4	1	1	0	0.25	0.01	0.74	S	T
1074969	LGAENSVAYSNN	699	710	100%	36	7	1	0	0.19	0.09	0.33	S	T
1320443	LGAENSVAY	699	707	100%	4	1	1	0	0.25	0.01	0.74	S	T
1310254	AENSVAYSNNSIAIP	701	715	100%	27	3	2	0	0.11	0.03	0.26	S	T
1310300	AYSNNSIAIPTNFTI	706	720	100%	27	2	2	0	0.07	0.01	0.21	S	T
1074865	AYSNNSIAIPTNFTISV	706	722	100%	36	10	1	0	0.28	0.16	0.42	S	T
1315180	AYSNNSIAI	706	714	100%	4	1	1	0	0.25	0.01	0.74	S	T
1322613	NSIAIPTNF	710	718	100%	1	1	1	0	1	0.04	1	S	T
1310802	SIAIPTNFTISVTTE	711	725	100%	27	3	2	0	0.11	0.03	0.26	S	T
1318299	IAIPTNFTI	712	720	100%	4	1	1	0	0.25	0.01	0.74	S	T
1318845	IPTNFTISV	714	722	100%	9	2	2	0	0.22	0.04	0.54	S	T
1393995	PTNFTISVTTEILPVSM	715	731	100%	12	1	1	0	0.08	0	0.33	S	T
1310855	TNFTISVTTEILPVS	716	730	100%	27	4	2	0	0.15	0.05	0.3	S	T
1074898	FTISVTTEIL	718	727	100%	36	3	1	0	0.08	0.02	0.2	S	T
1317060	FTISVTTEI	718	726	100%	4	2	1	0	0.5	0.1	0.89	S	T
1075068	SVTTEILPVSMTKTSVDCTMYICGDSTECSNLLLQYGSFCTQL	721	763	100%	4	2	1	0	0.5	0.1	0.89	S	T
1072965	SVTTEILPVSMTKTS	721	735	100%	46	2	2	0	0.04	0.01	0.13	S	T
1087408	TEILPVSMTK	724	733	100%	18	3	1	0	0.17	0.05	0.37	S	T
1315818	EILPVSMTK	725	733	100%	4	1	1	0	0.25	0.01	0.74	S	T
1394143	VSMTKTSVDCTMYICGD	729	745	100%	12	2	1	0	0.17	0.03	0.43	S	T
1074962	KTSVDCTMYI	733	742	100%	36	2	1	0	0.06	0.01	0.16	S	T
1309139	STECSNLLLQYGSFC	746	760	100%	61	4	3	0	0.07	0.03	0.16	S	T
1333801	STECSNLLLQY	746	756	100%	13	7	1	0	0.54	0.29	0.77	S	T
1325401	TECSNLLLQY	747	756	100%	5	3	1	0	0.6	0.19	0.92	S	T
1394065	SNLLLQYGSFCTQLNRA	750	766	100%	12	3	1	0	0.25	0.07	0.52	S	T
1071580	NLLLQYGSFCTQLNR	751	765	100%	61	13	3	0	0.21	0.13	0.33	S	T
37724	LLQYGSFCT	753	761	100%	36	5	1	0	0.14	0.06	0.26	S	T
1310955	YGSFCTQLNRALTGI	756	770	100%	14	1	1	0	0.07	0	0.29	S	T
22322	GSFCTQLNR	757	765	100%	36	2	1	0	0.06	0.01	0.16	S	T
1310863	TQLNRALTGIAVEQD	761	775	100%	27	4	2	0	0.15	0.05	0.3	S	T
1087411	TQLNRALTGI	761	770	100%	36	2	1	0	0.06	0.01	0.16	S	T
1310548	KNTQEVFAQVKQIYK	776	790	100%	13	1	1	0	0.08	0	0.3	S	T
1075019	QEVFAQVKQIYK	779	790	100%	36	5	1	0	0.14	0.06	0.26	S	T
1323207	QEVFAQVKQIY	779	789	100%	5	1	1	0	0.2	0.01	0.64	S	T
1316107	EVFAQVKQI	780	788	100%	4	1	1	0	0.25	0.01	0.74	S	T
1316108	EVFAQVKQIY	780	789	100%	4	1	1	0	0.25	0.01	0.74	S	T
1310884	VFAQVKQIYKTPPIK	781	795	100%	27	2	2	0	0.07	0.01	0.21	S	T
1326322	VFAQVKQIY	781	789	100%	10	2	2	0	0.2	0.04	0.49	S	T
1074959	KQIYKTPPIKDF	786	797	100%	36	4	1	0	0.11	0.04	0.23	S	T
1330491	IYKTPPIKDF	788	797	100%	7	1	1	0	0.14	0.01	0.5	S	T
1310860	TPPIKDFGGFNFSQI	791	805	100%	13	1	1	0	0.08	0	0.3	S	T
1074948	KDFGGFNFSQILPDPSKPSKRSFIEDLLFNKVTLADAGFIKQY	795	837	100%	4	1	1	0	0.25	0.01	0.74	S	T
1309132	NFSQILPDPSKPSKR	801	815	100%	61	7	3	0	0.11	0.06	0.22	S	T
1074928	ILPDPSKPSK	805	814	100%	36	2	1	0	0.06	0.01	0.16	S	T
1310609	LPDPSKPSKRSFIED	806	820	100%	12	1	1	0	0.08	0	0.33	S	T
1070803	KPSKRSFIEDLLFNK	811	825	100%	27	6	2	0	0.22	0.1	0.38	S	T
1392244	KPSKRSFIEDLLFNKVTLAD	811	830	100%	1	1	1	0	1	0.04	1	S	T
1370489	SKRSFIEDLLFNKVTLA	813	829	100%	13	5	2	0	0.38	0.16	0.63	S	T
1310796	SFIEDLLFNKVTLAD	816	830	100%	27	9	2	0	0.33	0.18	0.5	S	T
1333523	SFIEDLLF	816	823	100%	4	1	1	0	0.25	0.01	0.74	S	T
1392110	DLLFNKVTL	820	828	100%	1	1	1	0	1	0.04	1	S	T
1310593	LLFNKVTLADAGFIK	821	835	100%	27	2	2	0	0.07	0.01	0.21	S	T
37289	LLFNKVTLA	821	829	100%	35	9	2	0	0.26	0.14	0.4	S	T
1310925	VTLADAGFIKQYGDC	826	840	100%	12	2	1	0	0.17	0.03	0.43	S	T
1325536	TLADAGFIK	827	835	100%	4	1	1	0	0.25	0.01	0.74	S	T
1330515	LADAGFIKQY	828	837	100%	7	2	1	0	0.29	0.05	0.64	S	T
1314170	ADAGFIKQY	829	837	100%	5	1	1	0	0.2	0.01	0.64	S	T
1310259	AGFIKQYGDCLGDIA	831	845	100%	12	3	1	0	0.25	0.07	0.52	S	T
1074907	GFIKQYGDCLGDIAARDLICAQKFNGLTVLPPLLTDEMIAQYT	832	874	100%	4	2	1	0	0.5	0.1	0.89	S	T
1310755	QYGDCLGDIAARDLI	836	850	100%	12	1	1	0	0.08	0	0.33	S	T
1071133	LGDIAARDLICAQKF	841	855	100%	12	1	1	0	0.08	0	0.33	S	T
1310284	ARDLICAQKFNGLTV	846	860	100%	12	1	1	0	0.08	0	0.33	S	T
1310303	CAQKFNGLTVLPPLL	851	865	100%	23	2	2	0	0.09	0.02	0.24	S	T
1310415	FNGLTVLPPLLTDEM	855	869	100%	40	6	2	0	0.15	0.07	0.27	S	T
1125063	GLTVLPPLL	857	865	100%	9	2	2	0	0.22	0.04	0.54	S	T
1075094	VLPPLLTDEMIAQYT	860	874	100%	36	7	1	0	0.19	0.09	0.33	S	T
1310611	LPPLLTDEMIAQYTS	861	875	100%	11	1	1	0	0.09	0	0.35	S	T
1321084	LPPLLTDEM	861	869	100%	4	1	1	0	0.25	0.01	0.74	S	T
1332664	LLTDEMIAQY	864	873	100%	5	1	1	0	0.2	0.01	0.64	S	T
1310623	LTDEMIAQY	865	873	100%	47	17	6	0	0.36	0.24	0.49	S	T
1332727	LTDEMIAQYT	865	874	100%	7	1	1	0	0.14	0.01	0.5	S	T
1309140	TDEMIAQYTSALLAG	866	880	100%	57	8	3	0	0.14	0.07	0.25	S	T
1333921	TDEMIAQY	866	873	100%	7	2	1	0	0.29	0.05	0.64	S	T
1074998	MIAQYTSALLAGTITSGWTFGAGAALQIPFAMQMAYRFNGIGV	869	911	100%	4	2	1	0	0.5	0.1	0.89	S	T
1313153	MIAQYTSAL	869	877	100%	18	4	2	0	0.22	0.08	0.43	S	T
1069137	AQYTSALLAGTITSG	871	885	100%	23	2	2	0	0.09	0.02	0.24	S	T
1310271	ALLAGTITSGWTFGA	876	890	100%	11	1	1	0	0.09	0	0.35	S	T
1074916	GTITSGWTF	880	888	100%	40	5	3	0	0.13	0.05	0.24	S	T
1310847	TITSGWTFGAGAALQ	881	895	100%	11	1	1	0	0.09	0	0.35	S	T
1310947	WTFGAGAALQIPFAM	886	900	100%	12	1	1	0	0.08	0	0.33	S	T
1327836	WTFGAGAAL	886	894	100%	4	1	1	0	0.25	0.01	0.74	S	T
1074986	LQIPFAMQMAY	894	904	100%	36	7	1	0	0.19	0.09	0.33	S	T
1323266	QIPFAMQMAY	895	904	100%	4	2	1	0	0.5	0.1	0.89	S	T
1310503	IPFAMQMAYRFNGIG	896	910	100%	30	5	3	0	0.17	0.07	0.31	S	T
1318829	IPFAMQMAY	896	904	100%	5	2	2	0	0.4	0.08	0.8	S	T
1316310	FAMQMAYRF	898	906	100%	4	1	1	0	0.25	0.01	0.74	S	T
1071978	QMAYRFNGIGVTQNV	901	915	100%	29	3	2	0	0.1	0.03	0.24	S	T
1074890	FNGIGVTQNVLYENQKLIANQFNSAIGKIQDSLSSTASALGKL	906	948	100%	4	1	1	0	0.25	0.01	0.74	S	T
1310927	VTQNVLYENQKLIAN	911	925	100%	14	2	1	0	0.14	0.03	0.37	S	T
65906	TQNVLYENQK	912	921	100%	18	3	1	0	0.17	0.05	0.37	S	T
1310633	LYENQKLIANQFNSA	916	930	100%	14	1	1	0	0.07	0	0.29	S	T
1327923	YENQKLIANQF	917	927	100%	5	1	1	0	0.2	0.01	0.64	S	T
1329348	ENQKLIANQFNSAIGKI	918	934	100%	12	1	1	0	0.08	0	0.33	S	T
1075005	NQKLIANQF	919	927	100%	37	7	2	0	0.19	0.09	0.32	S	T
1318302	IANQFNSAI	923	931	100%	4	1	1	0	0.25	0.01	0.74	S	T
1074989	LSSTASALGK	938	947	100%	36	1	1	0	0.03	0	0.12	S	T
1310448	GKLQDVVNQNAQALN	946	960	100%	7	2	1	0	0.29	0.05	0.64	S	T
1310282	AQALNTLVKQLSSNF	956	970	100%	14	2	1	0	0.14	0.03	0.37	S	T
1074854	AQALNTLVKQL	956	966	100%	36	4	1	0	0.11	0.04	0.23	S	T
2801	ALNTLVKQL	958	966	100%	18	2	2	0	0.11	0.02	0.3	S	T
1393965	NTLVKQLSSNFGAISSV	960	976	100%	12	1	1	0	0.08	0	0.33	S	T
1310852	TLVKQLSSNFGAISS	961	975	100%	14	1	1	0	0.07	0	0.29	S	T
1310434	GAISSVLNDILSRLD	971	985	100%	14	1	1	0	0.07	0	0.29	S	T
1075066	SVLNDILSRL	975	984	100%	36	2	1	0	0.06	0.01	0.16	S	T
62221	SVLNDILSR	975	983	100%	2	1	1	0	0.5	0.02	0.97	S	T
69657	VLNDILSRL	976	984	100%	137	11	5	0	0.08	0.05	0.14	S	T
1074929	ILSRLDKVEAEVQIDRLITGRLQSLQTYVTQQLIRAAEIRASA	980	1022	100%	4	2	1	0	0.5	0.1	0.89	S	T
54507	RLDKVEAEV	983	991	100%	24	5	2	0	0.21	0.08	0.38	S	T
1333325	RLDKVEAEVQI	983	993	100%	6	1	1	0	0.17	0.01	0.56	S	T
1075088	VEAEVQIDRLITGR	987	1000	100%	18	6	1	0	0.33	0.16	0.54	S	T
1220	AEVQIDRLI	989	997	100%	5	1	1	0	0.2	0.01	0.64	S	T
1314206	AEVQIDRL	989	996	100%	5	1	1	0	0.2	0.01	0.64	S	T
1073938	VQIDRLITGRLQSLQ	991	1005	100%	14	3	1	0	0.21	0.06	0.45	S	T
1310586	LITGRLQSLQTYVTQ	996	1010	100%	14	2	1	0	0.14	0.03	0.37	S	T
1074971	LITGRLQSLQTYV	996	1008	100%	36	7	1	0	0.19	0.09	0.33	S	T
36724	LITGRLQSL	996	1004	100%	17	1	1	0	0.06	0	0.24	S	T
1332424	ITGRLQSLQTY	997	1007	100%	6	1	1	0	0.17	0.01	0.56	S	T
54725	RLQSLQTYV	1000	1008	100%	27	18	4	0	0.67	0.49	0.81	S	T
1323919	RLQSLQTY	1000	1007	100%	3	1	1	0	0.33	0.01	0.85	S	T
1074838	AEIRASANLAATK	1016	1028	100%	36	9	1	0	0.25	0.14	0.39	S	T
1312108	AEIRASANL	1016	1024	100%	5	1	1	0	0.2	0.01	0.64	S	T
1323750	RASANLAATK	1019	1028	100%	4	1	1	0	0.25	0.01	0.74	S	T
1333568	SKRVDFCGKGY	1037	1047	100%	6	1	1	0	0.17	0.01	0.56	S	T
56252	RVDFCGKGY	1039	1047	100%	36	2	1	0	0.06	0.01	0.16	S	T
1075122	YHLMSFPQSA	1047	1056	100%	36	4	1	0	0.11	0.04	0.23	S	T
1318059	HLMSFPQSA	1048	1056	100%	21	3	2	0	0.14	0.04	0.32	S	T
1072604	SFPQSAPHGVVFLHV	1051	1065	100%	1	1	1	0	1	0.04	1	S	T
1324414	SFPQSAPHGVVF	1051	1062	100%	4	1	1	0	0.25	0.01	0.74	S	T
1392420	SFPQSAPHGVVFLHVTYVPA	1051	1070	100%	1	1	1	0	1	0.04	1	S	T
1074891	FPQSAPHGVVF	1052	1062	100%	46	10	3	0	0.22	0.12	0.33	S	T
1316853	FPQSAPHGV	1052	1060	100%	6	3	2	0	0.5	0.15	0.84	S	T
1075023	QSAPHGVVFLHVTYVPAQEKNFTTAPAICHDGKAHFPREGVFV	1054	1096	100%	4	1	1	0	0.25	0.01	0.74	S	T
1333222	QSAPHGVVF	1054	1062	100%	5	1	1	0	0.2	0.01	0.64	S	T
1310281	APHGVVFLHVTYVPA	1056	1070	100%	28	2	2	0	0.07	0.01	0.2	S	T
1074847	APHGVVFLHVTYV	1056	1068	100%	36	19	1	0	0.53	0.38	0.67	S	T
1330420	APHGVVFL	1056	1063	100%	5	1	1	0	0.2	0.01	0.64	S	T
3589	APHGVVFLHV	1056	1065	100%	13	3	1	0	0.23	0.07	0.48	S	T
1071768	PHGVVFLHVTYVPAQ	1057	1071	100%	1	1	1	0	1	0.04	1	S	T
23200	GVVFLHVTY	1059	1067	100%	2	1	1	0	0.5	0.02	0.97	S	T
71663	VVFLHVTYV	1060	1068	100%	31	3	3	0	0.1	0.03	0.22	S	T
1074925	HVTYVPAQEKNF	1064	1075	100%	36	4	1	0	0.11	0.04	0.23	S	T
1318209	HVTYVPAQEK	1064	1073	100%	2	1	1	0	0.5	0.02	0.97	S	T
1310928	VTYVPAQEK	1065	1073	100%	4	1	1	0	0.25	0.01	0.74	S	T
1334122	TYVPAQEKNFT	1066	1076	100%	5	1	1	0	0.2	0.01	0.64	S	T
1069576	FTTAPAICHDGKAHF	1075	1089	100%	1	1	1	0	1	0.04	1	S	T
1310870	TTAPAICHDGKAHFP	1076	1090	100%	14	1	1	0	0.07	0	0.29	S	T
1310519	KAHFPREGVFVSNGT	1086	1100	100%	14	1	1	0	0.07	0	0.29	S	T
1316854	FPREGVFV	1089	1096	100%	11	2	2	0	0.18	0.03	0.46	S	T
1310763	REGVFVSNGTHWFVT	1091	1105	100%	14	1	1	0	0.07	0	0.29	S	T
1075025	REGVFVSNGTHW	1091	1102	100%	41	3	2	0	0.07	0.02	0.17	S	T
1317875	GVFVSNGTHW	1093	1102	100%	1	1	1	0	1	0.04	1	S	T
1326455	VFVSNGTHWF	1094	1103	100%	4	1	1	0	0.25	0.01	0.74	S	T
1334171	VFVSNGTHW	1094	1102	100%	4	1	1	0	0.25	0.01	0.74	S	T
1317137	FVSNGTHWF	1095	1103	100%	4	1	1	0	0.25	0.01	0.74	S	T
1074915	GTHWFVTQR	1099	1107	100%	46	4	3	0	0.09	0.03	0.18	S	T
1310476	HWFVTQRNFYEPQII	1101	1115	100%	27	2	2	0	0.07	0.01	0.21	S	T
1318219	HWFVTQRNF	1101	1109	100%	4	1	1	0	0.25	0.01	0.74	S	T
1327761	WFVTQRNFY	1102	1110	100%	4	1	1	0	0.25	0.01	0.74	S	T
1310750	QRNFYEPQIITTDNT	1106	1120	100%	14	1	1	0	0.07	0	0.29	S	T
26710	IITTDNTFV	1114	1122	100%	18	1	1	0	0.06	0	0.23	S	T
1310426	FVSGNCDVVIGIVNN	1121	1135	100%	14	1	1	0	0.07	0	0.29	S	T
1310444	GIVNNTVYDPLQPEL	1131	1145	100%	14	1	1	0	0.07	0	0.29	S	T
1075085	TVYDPLQPELDSFK	1136	1149	100%	40	4	2	0	0.1	0.03	0.21	S	T
1327418	VYDPLQPELDSF	1137	1148	100%	4	3	1	0	0.75	0.25	0.99	S	T
1310614	LQPELDSFKEELDKY	1141	1155	100%	14	1	1	0	0.07	0	0.29	S	T
10112	DSFKEELDKY	1146	1155	100%	36	1	1	0	0.03	0	0.12	S	T
1324400	SFKEELDKY	1147	1155	100%	4	1	1	0	0.25	0.01	0.74	S	T
1310362	ELDKYFKNHTSPDVD	1151	1165	100%	30	3	2	0	0.1	0.03	0.23	S	T
1074871	DLGDISGINASVVNIQKEIDRLNEVAKNLNESLIDLQELGKYE	1165	1207	100%	4	1	1	0	0.25	0.01	0.74	S	T
36075	LGDISGINASVVNIQ	1166	1180	100%	17	1	1	0	0.06	0	0.24	S	T
1069816	GINASVVNIQKEIDR	1171	1185	100%	63	3	3	0	0.05	0.02	0.13	S	T
1322298	NASVVNIQK	1173	1181	100%	2	1	1	0	0.5	0.02	0.97	S	T
1074949	KEIDRLNEV	1181	1189	100%	41	2	2	0	0.05	0.01	0.14	S	T
54680	RLNEVAKNL	1185	1193	100%	154	4	4	0	0.03	0.01	0.06	S	T
1310606	LNEVAKNLNESLIDL	1186	1200	100%	17	1	1	0	0.06	0	0.24	S	T
1309518	LNEVAKNLNESLIDLQELGK	1186	1205	100%	1	1	1	0	1	0.04	1	S	T
44814	NLNESLIDL	1192	1200	100%	141	11	3	0	0.08	0.04	0.13	S	T
1310658	NESLIDLQEL	1194	1203	100%	5	1	1	0	0.2	0.01	0.64	S	T
59162	SLIDLQELGKYEQYIKW	1196	1212	100%	36	3	1	0	0.08	0.02	0.2	S	T
1125138	SLIDLQEL	1196	1203	100%	9	2	1	0	0.22	0.04	0.54	S	T
1309125	LIDLQELGKYEQYI	1197	1210	100%	34	1	1	0	0.03	0	0.13	S	T
1332702	LQELGKYEQY	1200	1209	100%	7	1	1	0	0.14	0.01	0.5	S	T
1071850	QELGKYEQYIKWPWY	1201	1215	100%	12	1	1	0	0.08	0	0.33	S	T
1323200	QELGKYEQY	1201	1209	100%	5	1	1	0	0.2	0.01	0.64	S	T
1074877	ELGKYEQYIKWPWYIWLGFIAGLIAIVMVTIMLCCMTSCCSCL	1202	1244	100%	4	1	1	0	0.25	0.01	0.74	S	T
1309756	GKYEQYIKW	1204	1212	100%	5	5	1	0	1	0.55	1	S	T
1309829	KYEQYIKWP	1205	1213	100%	5	5	1	0	1	0.55	1	S	T
1309144	YEQYIKWPWYIWLGF	1206	1220	100%	51	2	2	0	0.04	0.01	0.13	S	T
1075120	YEQYIKWPWYI	1206	1216	100%	43	19	2	0	0.44	0.31	0.57	S	T
1311601	YEQYIKWPW	1206	1214	100%	13	2	2	0	0.15	0.03	0.4	S	T
1310756	QYIKWPWYI	1208	1216	100%	47	18	8	0	0.38	0.26	0.51	S	T
1323673	QYIKWPWYIW	1208	1217	100%	2	1	1	0	0.5	0.02	0.97	S	T
1311572	KWPWYIWLGF	1211	1220	100%	6	3	2	0	0.5	0.15	0.84	S	T
16156	FIAGLIAIV	1220	1228	100%	211	27	7	0	0.13	0.09	0.18	S	T
6668	CMTSCCSCLK	1236	1245	100%	36	2	1	0	0.06	0.01	0.16	S	T
1316323	FDEDDSEPVL	1256	1265	100%	5	2	1	0	0.4	0.08	0.8	S	T
57592	SEPVLKGVKL	1261	1270	100%	41	4	2	0	0.1	0.03	0.2	S	T
1310371	EPVLKGVKL	1262	1270	100%	12	2	2	0	0.17	0.03	0.43	S	T
1310896	VLKGVKLHY	1264	1272	100%	4	1	1	0	0.25	0.01	0.74	S	T
1309883	MYSFVSEETGTLIVNSV	1	17	100%	20	1	1	0	0.05	0	0.21	E	B
1334468	LIVNSVLLFLAFVV	12	25	100%	5	5	1	0	1	0.55	1	E	B
1309590	TALRLCAYCC	35	44	100%	120	19	1	0	0.16	0.1	0.23	E	B
1309525	MADSNGTITVEELKKLLEQ	1	19	100%	120	70	1	0	0.58	0.49	0.67	M	B
1385328	MADSNGTITVEELKKL	1	16	100%	40	36	1	0	0.9	0.79	0.96	M	B
1385329	MADSNGTITVEELKKLLEQWNLVI	1	24	100%	1	1	1	0	1	0.04	1	M	B
1377372	ADSNGTITVEELKKLL	2	17	100%	40	35	1	0	0.88	0.75	0.95	M	B
1379097	DSNGTITVEELKKLLE	3	18	100%	40	34	1	0	0.85	0.73	0.93	M	B
1388813	SNGTITVEELKKLLEQ	4	19	100%	40	35	1	0	0.88	0.75	0.95	M	B
1385936	NGTITVEELKKLLEQW	5	20	100%	40	36	1	0	0.9	0.79	0.96	M	B
1313207	NGTITVEELKKLLEQ	5	19	100%	1	1	1	0	1	0.04	1	M	B
1381852	GTITVEELKKLLEQWN	6	21	100%	40	36	1	0	0.9	0.79	0.96	M	B
1389636	TITVEELKKLLEQWNL	7	22	100%	40	38	1	0	0.95	0.85	0.99	M	B
1383101	ITVEELKKLLEQWNLV	8	23	100%	40	39	1	0	0.98	0.89	1	M	B
1390075	TVEELKKLLEQWNLVI	9	24	100%	40	33	1	0	0.83	0.7	0.91	M	B
1334490	YIIKLIFLWLLWPVTL	47	62	100%	20	1	1	0	0.05	0	0.21	M	B
1377483	AGHHLGRCDIKDLPKE	152	167	100%	40	33	1	0	0.83	0.7	0.91	M	B
1377484	AGHHLGRCDIKDLPKEITVATSRTLS	152	177	100%	1	1	1	0	1	0.04	1	M	B
1381236	GHHLGRCDIKDLPKEI	153	168	100%	40	34	1	0	0.85	0.73	0.93	M	B
1382079	HHLGRCDIKDLPKEIT	154	169	100%	40	33	1	0	0.83	0.7	0.91	M	B
1382130	HLGRCDIKDLPKEITV	155	170	100%	40	33	1	0	0.83	0.7	0.91	M	B
1384461	LGRCDIKDLPKEITVA	156	171	100%	40	34	1	0	0.85	0.73	0.93	M	B
1381650	GRCDIKDLPKEITVAT	157	172	100%	40	33	1	0	0.83	0.7	0.91	M	B
1387524	RCDIKDLPKEITVATS	158	173	100%	40	34	1	0	0.85	0.73	0.93	M	B
1378052	CDIKDLPKEITVATSR	159	174	100%	40	33	1	0	0.83	0.7	0.91	M	B
1334458	DIKDLPKEITVATSRT	160	175	100%	60	34	2	0	0.57	0.44	0.68	M	B
1382649	IKDLPKEITVATSRTL	161	176	100%	40	33	1	0	0.83	0.7	0.91	M	B
1383272	KDLPKEITVATSRTLS	162	177	100%	40	33	1	0	0.83	0.7	0.91	M	B
1389742	TLSYYKLGASQRVAGD	175	190	100%	40	35	1	0	0.88	0.75	0.95	M	B
1389743	TLSYYKLGASQRVAGDSGFA	175	194	100%	1	1	1	0	1	0.04	1	M	B
1385132	LSYYKLGASQRVAGDS	176	191	100%	40	35	1	0	0.88	0.75	0.95	M	B
1389298	SYYKLGASQRVAGDSG	177	192	100%	40	34	1	0	0.85	0.73	0.93	M	B
1391764	YYKLGASQRVAGDSGF	178	193	100%	40	32	1	0	0.8	0.67	0.89	M	B
1391464	YKLGASQRVAGDSGFA	179	194	100%	40	34	1	0	0.85	0.73	0.93	M	B
1384412	LGASQRVAGDSGFAAY	181	196	100%	40	34	1	0	0.85	0.73	0.93	M	B
1384414	LGASQRVAGDSGFAAYSRYRIGNYKLNTDHSS	181	212	100%	1	1	1	0	1	0.04	1	M	B
1380881	GASQRVAGDSGFAAYS	182	197	100%	40	33	1	0	0.83	0.7	0.91	M	B
1334456	ASQRVAGDSGFAAYS	183	197	100%	20	7	1	0	0.35	0.18	0.55	M	B
1377882	ASQRVAGDSGFAAYSR	183	198	100%	40	32	1	0	0.8	0.67	0.89	M	B
1388977	SQRVAGDSGFAAYSRY	184	199	100%	40	32	1	0	0.8	0.67	0.89	M	B
1387385	QRVAGDSGFAAYSRYR	185	200	100%	40	31	1	0	0.78	0.64	0.87	M	B
1313381	QRVAGDSGFAAYSRY	185	199	100%	1	1	1	0	1	0.04	1	M	B
1387989	RVAGDSGFAAYSRYRI	186	201	100%	40	32	1	0	0.8	0.67	0.89	M	B
1390174	VAGDSGFAAYSRYRIG	187	202	100%	40	30	1	0	0.75	0.61	0.85	M	B
1377468	AGDSGFAAYSRYRIGN	188	203	100%	40	31	1	0	0.78	0.64	0.87	M	B
1380962	GDSGFAAYSRYRIGNY	189	204	100%	40	30	1	0	0.75	0.61	0.85	M	B
1312537	GDSGFAAYSRYRIGN	189	203	100%	1	1	1	0	1	0.04	1	M	B
1379081	DSGFAAYSRYRIGNYK	190	205	100%	40	33	1	0	0.83	0.7	0.91	M	B
1388327	SGFAAYSRYRIGNYKL	191	206	100%	40	40	1	0	1	0.93	1	M	B
1381044	GFAAYSRYRIGNYKLN	192	207	100%	40	37	1	0	0.93	0.82	0.98	M	B
1380209	FAAYSRYRIGNYKLNT	193	208	100%	40	35	1	0	0.88	0.75	0.95	M	B
1377315	AAYSRYRIGNYKLNTD	194	209	100%	40	32	1	0	0.8	0.67	0.89	M	B
1378028	AYSRYRIGNYKLNTDH	195	210	100%	40	34	1	0	0.85	0.73	0.93	M	B
1391666	YSRYRIGNYKLNTDHS	196	211	100%	40	39	1	0	0.98	0.89	1	M	B
1389032	SRYRIGNYKLNTDHSS	197	212	100%	40	35	1	0	0.88	0.75	0.95	M	B
1383582	KLNTDHSSSSDNIALL	205	220	100%	40	33	1	0	0.83	0.7	0.91	M	B
1383583	KLNTDHSSSSDNIALLVQ	205	222	100%	1	1	1	0	1	0.04	1	M	B
1384799	LNTDHSSSSDNIALLV	206	221	100%	40	31	1	0	0.78	0.64	0.87	M	B
1386398	NTDHSSSSDNIALLVQ	207	222	100%	40	32	1	0	0.8	0.67	0.89	M	B
1389375	TDHSSSSDNIALLVQ	208	222	100%	40	32	1	0	0.8	0.67	0.89	M	B
1312305	DHSSSSDNIALLVQ	209	222	100%	40	31	1	0	0.78	0.64	0.87	M	B
1382255	HSSSSDNIALLVQ	210	222	100%	40	31	1	0	0.78	0.64	0.87	M	B
1309971	SSSSDNIALLVQ	211	222	100%	40	31	1	0	0.78	0.64	0.87	M	B
1309584	SSDNIALLVQ	213	222	100%	120	6	1	0	0.05	0.02	0.1	M	B
1392312	MSDNGPQNQRNAPRITFGGPSDSTGSNQNGERSGARSKQ	1	39	100%	19	4	1	0	0.21	0.07	0.41	N	B
1387278	QNQRNAPRITFGGPSD	7	22	100%	40	36	1	0	0.9	0.79	0.96	N	B
1387279	QNQRNAPRITFGGPSDSTGSN	7	27	100%	1	1	1	0	1	0.04	1	N	B
1386303	NQRNAPRITFGGPSDS	8	23	100%	40	35	1	0	0.88	0.75	0.95	N	B
1387377	QRNAPRITFGGPSDST	9	24	100%	40	35	1	0	0.88	0.75	0.95	N	B
1313380	QRNAPRITFGGPSDS	9	23	100%	1	1	1	0	1	0.04	1	N	B
1387793	RNAPRITFGGPSDSTG	10	25	100%	40	35	1	0	0.88	0.75	0.95	N	B
1385708	NAPRITFGGPSDSTGS	11	26	100%	40	33	1	0	0.83	0.7	0.91	N	B
1377774	APRITFGGPSDSTGSN	12	27	100%	40	32	1	0	0.8	0.67	0.89	N	B
1313309	PRITFGGPSDSTGSN	13	27	100%	1	1	1	0	1	0.04	1	N	B
1343959	PRITFGGPSDS	13	23	100%	1	1	1	0	1	0.04	1	N	B
1387692	RITFGGPSDSTGSNQN	14	29	100%	40	33	1	0	0.83	0.7	0.91	N	B
1387693	RITFGGPSDSTGSNQNG	14	30	100%	1	1	1	0	1	0.04	1	N	B
1383046	ITFGGPSDSTGSNQNG	15	30	100%	40	34	1	0	0.85	0.73	0.93	N	B
1392417	SDSTGSNQNGERSGARSKQRRPQGLPNNTASWFTALTQH	21	59	100%	19	3	1	0	0.16	0.04	0.35	N	B
1332165	GSNQNG	25	30	100%	64	2	1	0	0.03	0.01	0.11	N	B
1387259	QNGERSGARSKQRRPQ	28	43	100%	40	31	1	0	0.78	0.64	0.87	N	B
1387260	QNGERSGARSKQRRPQGLPNNTASWFTA	28	55	100%	1	1	1	0	1	0.04	1	N	B
1385895	NGERSGARSKQRRPQG	29	44	100%	40	32	1	0	0.8	0.67	0.89	N	B
1381027	GERSGARSKQRRPQGL	30	45	100%	40	31	1	0	0.78	0.64	0.87	N	B
1379994	ERSGARSKQRRPQGLP	31	46	100%	40	31	1	0	0.78	0.64	0.87	N	B
1387915	RSGARSKQRRPQGLPN	32	47	100%	40	33	1	0	0.83	0.7	0.91	N	B
1388305	SGARSKQRRPQGLPNN	33	48	100%	40	31	1	0	0.78	0.64	0.87	N	B
1313553	SGARSKQRRPQGLPN	33	47	100%	1	1	1	0	1	0.04	1	N	B
1311682	GARSKQRRPQGLPN	34	47	100%	1	1	1	0	1	0.04	1	N	B
1380879	GARSKQRRPQGLPNNT	34	49	100%	40	32	1	0	0.8	0.67	0.89	N	B
1377838	ARSKQRRPQGLPNNTA	35	50	100%	40	32	1	0	0.8	0.67	0.89	N	B
1387924	RSKQRRPQGLPNNTAS	36	51	100%	40	33	1	0	0.83	0.7	0.91	N	B
1388658	SKQRRPQGLPNNTASW	37	52	100%	40	32	1	0	0.8	0.67	0.89	N	B
1313575	SKQRRPQGLPNNTAS	37	51	100%	1	1	1	0	1	0.04	1	N	B
1345251	SKQRRPQGLPN	37	47	100%	1	1	1	0	1	0.04	1	N	B
1383784	KQRRPQGLPNNTASWF	38	53	100%	40	31	1	0	0.78	0.64	0.87	N	B
1387382	QRRPQGLPNNTASWFT	39	54	100%	40	38	1	0	0.95	0.85	0.99	N	B
1387894	RRPQGLPNNTASWFTA	40	55	100%	40	39	1	0	0.98	0.89	1	N	B
1334478	QGLPNNTASWFTALT	43	57	100%	20	1	1	0	0.05	0	0.21	N	B
1311775	NNTASWFTAL	47	56	100%	1	1	1	0	1	0.04	1	N	B
1334464	HGKEDLKFPRGQGVP	59	73	100%	20	1	1	0	0.05	0	0.21	N	B
1313250	NSSPDDQIGYYRRAT	77	91	100%	20	1	1	0	0.05	0	0.21	N	B
1382936	IRGGDGKMKDLSPRWY	94	109	100%	40	31	1	0	0.78	0.64	0.87	N	B
1381107	GGDGKMKDLSPRWYFY	96	111	100%	40	37	1	0	0.93	0.82	0.98	N	B
1381108	GGDGKMKDLSPRWYFYY	96	112	100%	1	1	1	0	1	0.04	1	N	B
1380932	GDGKMKDLSPRWYFYY	97	112	100%	40	39	1	0	0.98	0.89	1	N	B
1332064	GKMKDLSPRWYFYYLGTGPEAGLPYGANK	99	127	100%	55	1	1	0	0.02	0	0.1	N	B
1386573	PEAGLPYGANKDGIIW	117	132	100%	40	35	1	0	0.88	0.75	0.95	N	B
1386574	PEAGLPYGANKDGIIWVAT	117	135	100%	1	1	1	0	1	0.04	1	N	B
1379312	EAGLPYGANKDGIIWV	118	133	100%	40	37	1	0	0.93	0.82	0.98	N	B
1377493	AGLPYGANKDGIIWVA	119	134	100%	40	36	1	0	0.9	0.79	0.96	N	B
1381448	GLPYGANKDGIIWVAT	120	135	100%	40	38	1	0	0.95	0.85	0.99	N	B
1386977	PYGANKDGIIWVATEG	122	137	100%	40	40	1	0	1	0.93	1	N	B
1380861	GANKDGIIWVATEGAL	124	139	100%	40	36	1	0	0.9	0.79	0.96	N	B
1386016	NKDGIIWVATEGALNT	126	141	100%	40	36	1	0	0.9	0.79	0.96	N	B
1386017	NKDGIIWVATEGALNTP	126	142	100%	1	1	1	0	1	0.04	1	N	B
1383248	KDGIIWVATEGALNTP	127	142	100%	40	36	1	0	0.9	0.79	0.96	N	B
1334488	WVATEGALNTPKDHIGTRNPANNAAIVLQLPQGTTLPKGFYAEGSRG	132	178	100%	1	1	1	0	1	0.04	1	N	B
1334138	VATEGALNTPKDHIGTRNPA	133	152	100%	64	1	1	0	0.02	0	0.08	N	B
1392467	TPKDHIGTRNPANNAAIVLQLPQGTTLPKGFYAEGSRGG	141	179	100%	19	8	1	0	0.42	0.23	0.62	N	B
1334454	ANNAAIVLQLPQGTTLPKG	152	170	100%	20	13	1	0	0.65	0.44	0.82	N	B
1334455	ANNAAIVLQLPQGTTLPKGFY	152	172	100%	186	50	1	0	0.27	0.21	0.34	N	B
1087662	NNAAIVLQLPQGTTLPKG	153	170	100%	1	1	1	0	1	0.04	1	N	B
1311774	NNAAIVLQLPQGTTLPKGFYAEGS	153	176	100%	1	1	1	0	1	0.04	1	N	B
1386145	NNAAIVLQLPQGTTLP	153	168	100%	40	33	1	0	0.83	0.7	0.91	N	B
1386146	NNAAIVLQLPQGTTLPKGFYAEGSRG	153	178	100%	1	1	1	0	1	0.04	1	N	B
1385686	NAAIVLQLPQGTTLPK	154	169	100%	40	32	1	0	0.8	0.67	0.89	N	B
1377289	AAIVLQLPQGTTLPKG	155	170	100%	40	34	1	0	0.85	0.73	0.93	N	B
1310265	AIVLQLPQGTTLPKG	156	170	100%	50	44	1	0	0.88	0.78	0.94	N	B
1377577	AIVLQLPQGTTLPKGF	156	171	100%	40	33	1	0	0.83	0.7	0.91	N	B
1383132	IVLQLPQGTTLPKGFY	157	172	100%	40	33	1	0	0.83	0.7	0.91	N	B
1075095	VLQLPQGTTLPKGFYA	158	173	100%	40	33	1	0	0.83	0.7	0.91	N	B
1384961	LQLPQGTTLPKGFYAE	159	174	100%	40	34	1	0	0.85	0.73	0.93	N	B
1387212	QLPQGTTLPKGFYAEG	160	175	100%	40	35	1	0	0.88	0.75	0.95	N	B
1311749	LPQGTTLPKGF	161	171	100%	1	1	1	0	1	0.04	1	N	B
1384882	LPQGTTLPKGFYAEGS	161	176	100%	40	34	1	0	0.85	0.73	0.93	N	B
1392280	LPQGTTLPKGFYAEGSRGGSQASSRSSSRSRNSSRNSTP	161	199	100%	19	8	1	0	0.42	0.23	0.62	N	B
1386825	PQGTTLPKGFYAEGSR	162	177	100%	40	31	1	0	0.78	0.64	0.87	N	B
1387120	QGTTLPKGFYAEGSRG	163	178	100%	40	31	1	0	0.78	0.64	0.87	N	B
1392375	QGTTLPKGFYAEGSRGGS	163	180	100%	1	1	1	0	1	0.04	1	N	B
1333998	TLPK	166	169	100%	64	3	1	0	0.05	0.02	0.13	N	B
1392437	SSRGTSPARMAGNGGDAALALLLLDRLNQLESKMSGKGQ	201	239	100%	19	7	1	0	0.37	0.19	0.57	N	B
1311779	PARMAGNGGDAALALLLLDRLNQLESKMSGKGQQQQGQ	207	244	100%	1	1	1	0	1	0.04	1	N	B
1377826	ARMAGNGGDAALALLL	208	223	100%	40	33	1	0	0.83	0.7	0.91	N	B
1377827	ARMAGNGGDAALALLLLDRLNQLESKMSGKG	208	238	100%	1	1	1	0	1	0.04	1	N	B
1387776	RMAGNGGDAALALLLL	209	224	100%	40	34	1	0	0.85	0.73	0.93	N	B
1385332	MAGNGGDAALALLLLD	210	225	100%	40	33	1	0	0.83	0.7	0.91	N	B
1377496	AGNGGDAALALLLLDR	211	226	100%	40	33	1	0	0.83	0.7	0.91	N	B
1381497	GNGGDAALALLLLDRL	212	227	100%	40	34	1	0	0.85	0.73	0.93	N	B
1385897	NGGDAALALLLLDRLN	213	228	100%	40	37	1	0	0.93	0.82	0.98	N	B
1381105	GGDAALALLLLDRLNQ	214	229	100%	40	35	1	0	0.88	0.75	0.95	N	B
1074903	GDAALALLLLDRLNQL	215	230	100%	40	36	1	0	0.9	0.79	0.96	N	B
1378299	DAALALLLLDRLNQLE	216	231	100%	40	34	1	0	0.85	0.73	0.93	N	B
1377291	AALALLLLDRLNQLES	217	232	100%	40	31	1	0	0.78	0.64	0.87	N	B
1312093	AALALLLLDRLNQLE	217	231	100%	1	1	1	0	1	0.04	1	N	B
1377619	ALALLLLDRLNQLESK	218	233	100%	40	35	1	0	0.88	0.75	0.95	N	B
1384139	LALLLLDRLNQLESKM	219	234	100%	40	34	1	0	0.85	0.73	0.93	N	B
1377643	ALLLLDRLNQLESKMS	220	235	100%	40	35	1	0	0.88	0.75	0.95	N	B
1311743	LLLLDRLNQLESKMSGKGQQQQGQ	221	244	100%	1	1	1	0	1	0.04	1	N	B
1384679	LLLLDRLNQLESKMSG	221	236	100%	40	34	1	0	0.85	0.73	0.93	N	B
1310598	LLLLDRLNQLESKMS	221	235	100%	1	1	1	0	1	0.04	1	N	B
1342979	LLLLDRLNQLE	221	231	100%	1	1	1	0	1	0.04	1	N	B
1392274	LLLLDRLNQLESKMSGKGQQQQGQTVTKKSAAEASKKPR	221	259	100%	19	3	1	0	0.16	0.04	0.35	N	B
1384675	LLLDRLNQLESKMSGK	222	237	100%	40	33	1	0	0.83	0.7	0.91	N	B
1332637	LLDRLNQ	223	229	100%	55	19	1	0	0.35	0.23	0.48	N	B
1384635	LLDRLNQLESKMSGKG	223	238	100%	40	34	1	0	0.85	0.73	0.93	N	B
1384787	LNQLESKMSGKGQQQQ	227	242	100%	40	37	1	0	0.93	0.82	0.98	N	B
1384788	LNQLESKMSGKGQQQQG	227	243	100%	1	1	1	0	1	0.04	1	N	B
1386295	NQLESKMSGKGQQQQG	228	243	100%	40	40	1	0	1	0.93	1	N	B
1384354	LESKMSGKGQQQQGQT	230	245	100%	40	36	1	0	0.9	0.79	0.96	N	B
1384355	LESKMSGKGQQQQGQTVTKKS	230	250	100%	1	1	1	0	1	0.04	1	N	B
1380022	ESKMSGKGQQQQGQTV	231	246	100%	40	33	1	0	0.83	0.7	0.91	N	B
1388652	SKMSGKGQQQQGQTVT	232	247	100%	40	33	1	0	0.83	0.7	0.91	N	B
1383651	KMSGKGQQQQGQTVTK	233	248	100%	40	32	1	0	0.8	0.67	0.89	N	B
1385620	MSGKGQQQQGQTVTKK	234	249	100%	40	34	1	0	0.85	0.73	0.93	N	B
1388370	SGKGQQQQGQTVTKKS	235	250	100%	40	36	1	0	0.9	0.79	0.96	N	B
1311721	KGQQQQGQTVTKKSAAEASKKPRQ	237	260	100%	1	1	1	0	1	0.04	1	N	B
1312821	KGQQQQGQTVTKKSA	237	251	100%	1	1	1	0	1	0.04	1	N	B
1392389	QQGQTVTKKSAAEASKKPRQKRTATKAYNVTQAFGRRGP	241	279	100%	19	2	1	0	0.11	0.02	0.29	N	B
1387115	QGQTVTKKSAAEASKK	242	257	100%	40	33	1	0	0.83	0.7	0.91	N	B
1387116	QGQTVTKKSAAEASKKPRQ	242	260	100%	1	1	1	0	1	0.04	1	N	B
1381648	GQTVTKKSAAEASKKP	243	258	100%	40	33	1	0	0.83	0.7	0.91	N	B
1387454	QTVTKKSAAEASKKPR	244	259	100%	40	34	1	0	0.85	0.73	0.93	N	B
1334111	TVTKKSAAEASKKPRQKRTATKAYNVTQAF	245	274	100%	55	1	1	0	0.02	0	0.1	N	B
1390119	TVTKKSAAEASKKPRQ	245	260	100%	40	31	1	0	0.78	0.64	0.87	N	B
67176	TVTKKSAAEASKKPR	245	259	100%	1	1	1	0	1	0.04	1	N	B
1311869	TKKSAAEASKKPR	247	259	100%	1	1	1	0	1	0.04	1	N	B
1087595	KSAAEASKKPRQKRTATK	249	266	100%	1	1	1	0	1	0.04	1	N	B
1383837	KSAAEASKKPRQKRTA	249	264	100%	40	35	1	0	0.88	0.75	0.95	N	B
1312901	KSAAEASKKPRQKRT	249	263	100%	1	1	1	0	1	0.04	1	N	B
1388047	SAAEASKKPRQKRTAT	250	265	100%	40	32	1	0	0.8	0.67	0.89	N	B
1377281	AAEASKKPRQKRTATK	251	266	100%	40	35	1	0	0.88	0.75	0.95	N	B
1333233	QTQGNFGDQELIRQGTDYKHW	281	301	100%	64	3	1	0	0.05	0.02	0.13	N	B
1332121	GNFGDQELIRQGTDY	284	298	100%	1	1	1	0	1	0.04	1	N	B
1377559	AIKLDDKDPNFKDQVI	336	351	100%	40	33	1	0	0.83	0.7	0.91	N	B
1383547	KLDDKDPNFKDQVILL	338	353	100%	40	32	1	0	0.8	0.67	0.89	N	B
1383548	KLDDKDPNFKDQVILLNKH	338	356	100%	1	1	1	0	1	0.04	1	N	B
1384215	LDDKDPNFKDQVILLN	339	354	100%	40	34	1	0	0.85	0.73	0.93	N	B
1378398	DDKDPNFKDQVILLNK	340	355	100%	40	36	1	0	0.9	0.79	0.96	N	B
1378738	DKDPNFKDQVILLNKH	341	356	100%	40	38	1	0	0.95	0.85	0.99	N	B
1392106	DKDPNFKDQVILLNKHIDAYKTFPPTEPKKDKKKKADET	341	379	100%	19	3	1	0	0.16	0.04	0.35	N	B
1331955	FKDQVILLNKHIDAYK	346	361	100%	55	2	1	0	0.04	0.01	0.12	N	B
1382090	HIDAYKTFPPTEPKKD	356	371	100%	40	34	1	0	0.85	0.73	0.93	N	B
1334465	IDAYKTFPPTEPKKDKK	357	373	100%	20	6	1	0	0.3	0.14	0.5	N	B
25542	IDAYKTFPPTEPKKD	357	371	100%	1	1	1	0	1	0.04	1	N	B
1311663	DAYKTFPPTEPKKDKKKKADETQA	358	381	100%	1	1	1	0	1	0.04	1	N	B
1087597	KTFPPTEPKKDKKKKADE	361	378	100%	59	2	1	0	0.03	0.01	0.12	N	B
1311678	FPPTEPKKDKKKKADETQALPQRQKKQQTVTLLPAADLDDFSKQLQ	363	408	100%	1	1	1	0	1	0.04	1	N	B
1333087	PKKDKKKK	368	375	100%	64	3	1	0	0.05	0.02	0.13	N	B
1087574	KKDKKKKADETQALPQRQ	369	386	100%	1	1	1	0	1	0.04	1	N	B
1312850	KKKADETQALPQRQK	373	387	100%	1	1	1	0	1	0.04	1	N	B
1377343	ADETQALPQRQKKQQT	376	391	100%	40	35	1	0	0.88	0.75	0.95	N	B
1377344	ADETQALPQRQKKQQTVTLLPA	376	397	100%	1	1	1	0	1	0.04	1	N	B
1378502	DETQALPQRQKKQQTV	377	392	100%	40	33	1	0	0.83	0.7	0.91	N	B
1312288	DETQALPQRQKKQQT	377	391	100%	1	1	1	0	1	0.04	1	N	B
1339955	DETQALPQRQK	377	387	100%	1	1	1	0	1	0.04	1	N	B
1380089	ETQALPQRQKKQQTVT	378	393	100%	40	35	1	0	0.88	0.75	0.95	N	B
1389884	TQALPQRQKKQQTVTL	379	394	100%	40	37	1	0	0.93	0.82	0.98	N	B
1386999	QALPQRQKKQQTVTLL	380	395	100%	40	37	1	0	0.93	0.82	0.98	N	B
1334453	ALPQRQKKQQTVTLLPAADLDDFSKQLQQSMSSADSTQA	381	419	100%	20	8	2	0	0.4	0.22	0.6	N	B
1377653	ALPQRQKKQQTVTLLP	381	396	100%	40	35	1	0	0.88	0.75	0.95	N	B
1311750	LPQRQKKQQTVTLLPAADLDDFSK	382	405	100%	1	1	1	0	1	0.04	1	N	B
1384883	LPQRQKKQQTVTLLPA	382	397	100%	40	35	1	0	0.88	0.75	0.95	N	B
1387379	QRQKKQQTVTLLPAAD	384	399	100%	40	35	1	0	0.88	0.75	0.95	N	B
1387381	QRQKKQQTVTLLPAADLDDFSKQLQQSMSSADS	384	416	100%	1	1	1	0	1	0.04	1	N	B
1387865	RQKKQQTVTLLPAADL	385	400	100%	40	36	1	0	0.9	0.79	0.96	N	B
1313484	RQKKQQTVTLLPAAD	385	399	100%	1	1	1	0	1	0.04	1	N	B
1387177	QKKQQTVTLLPAADLD	386	401	100%	40	34	1	0	0.85	0.73	0.93	N	B
1383529	KKQQTVTLLPAADLDD	387	402	100%	40	35	1	0	0.88	0.75	0.95	N	B
1332525	KQQTVTLLPAADLDDF	388	403	100%	40	36	1	0	0.9	0.79	0.96	N	B
1387364	QQTVTLLPAADLDDFS	389	404	100%	40	35	1	0	0.88	0.75	0.95	N	B
1313378	QQTVTLLPAADLDDF	389	403	100%	1	1	1	0	1	0.04	1	N	B
1333237	QTVTLLPAADLDD	390	402	100%	64	1	1	0	0.02	0	0.08	N	B
1387455	QTVTLLPAADLDDFSK	390	405	100%	40	38	1	0	0.95	0.85	0.99	N	B
1390120	TVTLLPAADLDDFSKQ	391	406	100%	40	36	1	0	0.9	0.79	0.96	N	B
1390954	VTLLPAADLDDFSKQL	392	407	100%	40	36	1	0	0.9	0.79	0.96	N	B
1389725	TLLPAADLDDFSKQLQ	393	408	100%	40	36	1	0	0.9	0.79	0.96	N	B
1313757	TLLPAADLDDFSKQL	393	407	100%	2	2	2	0	1	0.22	1	N	B
1384693	LLPAADLDDFSKQLQQ	394	409	100%	40	36	1	0	0.9	0.79	0.96	N	B
1384812	LPAADLDDFSKQLQQS	395	410	100%	40	36	1	0	0.9	0.79	0.96	N	B
1386517	PAADLDDFSKQLQQSM	396	411	100%	40	34	1	0	0.85	0.73	0.93	N	B
1377279	AADLDDFSKQLQQSMS	397	412	100%	40	35	1	0	0.88	0.75	0.95	N	B
1310250	AADLDDFSKQLQQSM	397	411	100%	1	1	1	0	1	0.04	1	N	B
1377359	ADLDDFSKQLQQSMSS	398	413	100%	40	32	1	0	0.8	0.67	0.89	N	B
1378789	DLDDFSKQLQQSMSSA	399	414	100%	40	32	1	0	0.8	0.67	0.89	N	B
1384214	LDDFSKQLQQSMSSAD	400	415	100%	40	35	1	0	0.88	0.75	0.95	N	B
1378386	DDFSKQLQQSMSSADS	401	416	100%	40	34	1	0	0.85	0.73	0.93	N	B
1309555	QCVNLTTRTQLPPAYTNSFT	14	33	100%	120	3	1	0	0.03	0.01	0.07	S	B
1310909	VNLTTRTQLPPAYTN	16	30	100%	20	3	1	0	0.15	0.04	0.33	S	B
1387981	RTQLPPAYTNSFTRGVYYPDKVFRS	21	45	100%	1	1	1	0	1	0.04	1	S	B
1392410	RTQLPPAYTNSFTRGVYYPDKVFRSSVLHSTQDLFLPFF	21	59	100%	19	1	1	0	0.05	0	0.22	S	B
1309522	LPPAYTNSFTRGVYYPDKVF	24	43	100%	120	13	1	0	0.11	0.06	0.18	S	B
1309570	RGVYYPDKVFRSSVLHSTQD	34	53	100%	120	3	1	0	0.03	0.01	0.07	S	B
1309574	RSSVLHSTQDLFLPFFSNVT	44	63	100%	120	6	1	0	0.05	0.02	0.1	S	B
1334485	TWFHAIHVSGTNGTKRFDNPVLP	63	85	100%	20	1	1	0	0.05	0	0.21	S	B
1334486	TWFHAIHVSGTNGTKRFDNPVLP	63	85	100%	20	1	1	0	0.05	0	0.21	S	B
1309611	WFHAIHVSGTNGTKRFDNPV	64	83	100%	120	3	1	0	0.03	0.01	0.07	S	B
1309533	NGTKRFDNPVLPFNDGVYFA	74	93	100%	120	2	1	0	0.02	0	0.06	S	B
1331942	FDNPVLPFNDGVYFA	79	93	100%	28	7	1	0	0.25	0.12	0.41	S	B
1334461	FASTEKSNIIRGWIF	92	106	100%	20	2	1	0	0.1	0.02	0.27	S	B
1309587	STEKSNIIRGWIFGTTLDSK	94	113	100%	120	2	1	0	0.02	0	0.06	S	B
1309556	QFCNDPFLGVYYHKNNKSWM	134	153	100%	120	1	1	0	0.01	0	0.05	S	B
1334474	PFLGVYYHKNNKSWM	139	153	100%	20	1	1	0	0.05	0	0.21	S	B
1309624	YYHKNNKSWMESEFRVYSSA	144	163	100%	120	1	1	0	0.01	0	0.05	S	B
1309536	NNCTFEYVSQPFLMDLEGKQ	164	183	100%	120	1	1	0	0.01	0	0.05	S	B
1388968	SQPFLMDLEGKQGNFK	172	187	100%	40	38	1	0	0.95	0.85	0.99	S	B
1309546	PFLMDLEGKQGNFKNLREFV	174	193	100%	120	2	1	0	0.02	0	0.06	S	B
1310603	LMDLEGKQGNFKNLR	176	190	100%	20	3	1	0	0.15	0.04	0.33	S	B
1309478	GNFKNLREFVFKNIDGYFKI	184	203	100%	120	19	1	0	0.16	0.1	0.23	S	B
1331959	FKNLREFVFKNIDGYFKIYSKHTPINLVRD	186	215	100%	55	1	1	0	0.02	0	0.1	S	B
1309470	FKNIDGYFKIYSKHTPINLV	194	213	100%	120	3	1	0	0.03	0.01	0.07	S	B
1309621	YSKHTPINLVRDLPQGFSAL	204	223	100%	120	2	1	0	0.02	0	0.06	S	B
1072807	SKHTPINLVRDLPQG	205	219	100%	5	5	1	0	1	0.55	1	S	B
1087680	PINLVRDLPQGFSALEPL	209	226	100%	1	1	1	0	1	0.04	1	S	B
1309567	RDLPQGFSALEPLVDLPIGI	214	233	100%	120	2	1	0	0.02	0	0.06	S	B
1388073	SALEPLVDLPIGINITRFQTLLALH	221	245	100%	1	1	1	0	1	0.04	1	S	B
1309462	EPLVDLPIGINITRFQTLLA	224	243	100%	120	9	1	0	0.08	0.04	0.14	S	B
1309534	NITRFQTLLALHRSYLTPGD	234	253	100%	120	1	1	0	0.01	0	0.05	S	B
1384629	LLALHRSYLTPGDSSS	241	256	100%	40	39	1	0	0.98	0.89	1	S	B
1334452	ALHRSYLTPGDSSSG	243	257	100%	20	5	1	0	0.25	0.1	0.45	S	B
1309515	LHRSYLTPGDSSSGWTAGAA	244	263	100%	120	0	0	1	0	0	0.03	S	B
1391530	YLTPGDSSSGWTAGAAAYYV	248	267	100%	3	3	1	0	1	0.37	1	S	B
1309585	SSSGWTAGAAAYYVGYLQPR	254	273	100%	120	1	1	0	0.01	0	0.05	S	B
1380826	GAAAYYVGYLQPRTFLLKYNENGTI	261	285	100%	1	1	1	0	1	0.04	1	S	B
1392167	GAAAYYVGYLQPRTFLLKYNENGTITDAVDCALDPLSET	261	299	100%	19	2	1	0	0.11	0.02	0.29	S	B
1334450	AAYYVGYLQPRTF	263	275	100%	20	3	1	0	0.15	0.04	0.33	S	B
1309442	AYYVGYLQPRTFLLKYNENG	264	283	100%	120	1	1	0	0.01	0	0.05	S	B
1333392	RTFLLKYNENGTITDAVDCALDPLSETKCT	273	302	100%	64	1	1	0	0.02	0	0.08	S	B
1309592	TFLLKYNENGTITDAVDCAL	274	293	100%	120	3	1	0	0.03	0.01	0.07	S	B
1392139	ENGTITDAVDCALDPLSETKCTLKSFTVEKGIYQTSNFR	281	319	100%	19	3	1	0	0.16	0.04	0.35	S	B
1309593	TITDAVDCALDPLSETKCTL	284	303	100%	120	4	1	0	0.03	0.01	0.08	S	B
1390228	VDCALDPLSETKCTLK	289	304	100%	40	34	1	0	0.85	0.73	0.93	S	B
1390229	VDCALDPLSETKCTLKS	289	305	100%	1	1	1	0	1	0.04	1	S	B
1378352	DCALDPLSETKCTLKS	290	305	100%	40	36	1	0	0.9	0.79	0.96	S	B
1311393	LDPLSET	293	299	100%	1	1	1	0	1	0.04	1	S	B
1309450	DPLSETKCTLKSFTVEKGIY	294	313	100%	120	1	1	0	0.01	0	0.05	S	B
1392095	CTLKSFTVEKGIYQTSNFRVQPTESIVRFPNITNLCPFG	301	339	100%	19	2	1	0	0.11	0.02	0.29	S	B
1309505	KSFTVEKGIYQTSNFRVQPT	304	323	100%	120	3	1	0	0.03	0.01	0.07	S	B
1380761	FTVEKGIYQTSNFRVQ	306	321	100%	40	40	1	0	1	0.93	1	S	B
1333092	PNITNLCPFGEVFNATRFASVYAWNRKRIS	330	359	100%	55	1	1	0	0.02	0	0.1	S	B
1386781	PNITNLCPFGEVFNATRFAS	330	349	100%	1	1	1	0	1	0.04	1	S	B
1309535	NLCPFGEVFNATRFASVYAW	334	353	100%	120	2	1	0	0.02	0	0.06	S	B
1311772	NLCPF	334	338	100%	1	1	1	0	1	0.04	1	S	B
1309440	ATRFASVYAWNRKRISNCVA	344	363	100%	120	2	1	0	0.02	0	0.06	S	B
1311650	ASVYAWNRKR	348	357	100%	1	1	1	0	1	0.04	1	S	B
1393593	VYAWNRKRISNCVADYSVL	350	368	100%	1	1	1	0	1	0.04	1	S	B
1311654	AWNRKR	352	357	100%	1	1	1	0	1	0.04	1	S	B
1311810	RKRISNCV	355	362	100%	1	1	1	0	1	0.04	1	S	B
1334483	SVLYNSASFSTFKCYG	366	381	100%	20	3	1	0	0.15	0.04	0.33	S	B
1389151	STFKCYGVSPTKLNDLCFTN	375	394	100%	1	1	1	0	1	0.04	1	S	B
1310841	TFKCYGVSPTKLNDL	376	390	100%	1	1	1	0	1	0.04	1	S	B
1309553	PTKLNDLCFTNVYADSFVIR	384	403	100%	120	1	1	0	0.01	0	0.05	S	B
1309541	NVYADSFVIRGDEVRQIAPG	394	413	100%	120	6	1	0	0.05	0.02	0.1	S	B
1332400	IRGDEVRQIAPGQTGKIADYNYKLPDDFTG	402	431	100%	64	1	1	0	0.02	0	0.08	S	B
1380926	GDEVRQIAPGQTGKIA	404	419	100%	40	38	1	0	0.95	0.85	0.99	S	B
1380927	GDEVRQIAPGQTGKIADY	404	421	100%	1	1	1	0	1	0.04	1	S	B
1347032	GDEVRQI	404	410	100%	1	1	1	0	1	0.04	1	S	B
1378509	DEVRQIAPGQTGKIAD	405	420	100%	40	35	1	0	0.88	0.75	0.95	S	B
1311673	EVRQIAPGQT	406	415	100%	1	1	1	0	1	0.04	1	S	B
1310377	EVRQIAPGQTGKIAD	406	420	100%	20	3	1	0	0.15	0.04	0.33	S	B
1380143	EVRQIAPGQTGKIADY	406	421	100%	40	36	1	0	0.9	0.79	0.96	S	B
1311932	VRQIAPGQTGKIADYNYKLPDDFTGCVIA	407	435	100%	1	1	1	0	1	0.04	1	S	B
1382352	IAPGQTGKIADYNYKL	410	425	100%	40	37	1	0	0.93	0.82	0.98	S	B
1309563	QTGKIADYNYKLPDDFTGCV	414	433	100%	120	5	1	0	0.04	0.02	0.09	S	B
1311797	QTGKIADYNYKLPD	414	427	100%	1	1	1	0	1	0.04	1	S	B
1311944	YNYKLPDDFT	421	430	100%	1	1	1	0	1	0.04	1	S	B
1309501	KLPDDFTGCVIAWNSNNLDS	424	443	100%	120	3	1	0	0.03	0.01	0.07	S	B
1311725	KLPD	424	427	100%	1	1	1	0	1	0.04	1	S	B
1309490	IAWNSNNLDSKVGGNYNYLY	434	453	100%	120	2	1	0	0.02	0	0.06	S	B
1311776	NSNNLDSKVGGN	437	448	100%	1	1	1	0	1	0.04	1	S	B
1334470	NNLDSKVGGNYNYLYR	439	454	100%	20	2	1	0	0.1	0.02	0.27	S	B
1330538	NLDSKVGGNYNYLYRLFRKSN	440	460	100%	5	5	1	0	1	0.55	1	S	B
1332591	LDSKVGGNYNYLYRLFRKSNLKPF	441	464	100%	64	2	1	0	0.03	0.01	0.11	S	B
1309506	KVGGNYNYLYRLFRKSNLKP	444	463	100%	120	6	1	0	0.05	0.02	0.1	S	B
1386507	NYLYRLFRKSNLKPFERDIS	450	469	100%	1	1	1	0	1	0.04	1	S	B
1309573	RLFRKSNLKPFERDISTEIY	454	473	100%	120	10	1	0	0.08	0.05	0.15	S	B
1311813	RLFRKSNLKP	454	463	100%	1	1	1	0	1	0.04	1	S	B
1334467	LFRKSNLKPFERDIS	455	469	100%	20	3	1	0	0.15	0.04	0.33	S	B
1333689	SNLKPFERDISTEIY	459	473	100%	28	4	1	0	0.14	0.05	0.29	S	B
1311773	NLKPFERD	460	467	100%	1	1	1	0	1	0.04	1	S	B
1338498	LKPFERDISTEIYQAGSTPCNGVEGFNCYFPLQ	461	493	100%	1	1	1	0	1	0.04	1	S	B
1309468	FERDISTEIYQAGSTPCNGV	464	483	100%	120	6	1	0	0.05	0.02	0.1	S	B
1336531	DISTEIYQAGSTPCNGVEGFNCY	467	489	100%	1	1	1	0	1	0.04	1	S	B
1336532	DISTEIYQAGSTPCNGVEGFNCYFPLQSYGFQPTNGVGYQPYRVVVL	467	513	100%	1	1	1	0	1	0.04	1	S	B
1337002	IYQAGSTPCNGVEGFNCYFPLQSY	472	495	100%	1	1	1	0	1	0.04	1	S	B
1383172	IYQAGSTPCNGVEGFNCYFP	472	491	100%	3	3	1	0	1	0.37	1	S	B
1314028	YQAGSTPCNGVEGFN	473	487	100%	12	2	1	0	0.17	0.03	0.43	S	B
1309554	QAGSTPCNGVEGFNCYFPLQ	474	493	100%	120	4	1	0	0.03	0.01	0.08	S	B
1334451	AGSTPCNGVEGFNCYFPLQSYGFQP	475	499	100%	5	5	1	0	1	0.55	1	S	B
1311780	PCNGVEGFNC	479	488	100%	1	1	1	0	1	0.04	1	S	B
1315225	CNGVEGFNCYFPLQS	480	494	100%	301	183	1	0	0.61	0.55	0.66	S	B
1378185	CNGVEGFNCYFPLQSYGFQP	480	499	100%	1	1	1	0	1	0.04	1	S	B
1332894	NGVEGFNCYFPLQSYGFQPTNGVGYQPYRV	481	510	100%	64	1	1	0	0.02	0	0.08	S	B
1309459	EGFNCYFPLQSYGFQPTNGV	484	503	100%	120	2	1	0	0.02	0	0.06	S	B
1330444	EGFNCYFPLQ	484	493	100%	4	4	1	0	1	0.47	1	S	B
1330446	EGFNCYFPLQSYGFQPTNGVGYQPYRVVVLSFELL	484	518	100%	5	4	1	0	0.8	0.34	0.99	S	B
1330431	CYFPLQSYGFQPTNGVGYQPY	488	508	100%	5	5	1	0	1	0.55	1	S	B
1313990	YFPLQSYGFQPTNGV	489	503	100%	4	3	1	0	0.75	0.25	0.99	S	B
1309589	SYGFQPTNGVGYQPYRVVVL	494	513	100%	120	1	1	0	0.01	0	0.05	S	B
1330610	SYGFQPTNGVGYQPY	494	508	100%	5	5	1	0	1	0.55	1	S	B
1334489	YGFQPTNGVGYQPYR	495	509	100%	5	5	1	0	1	0.55	1	S	B
1309482	GYQPYRVVVLSFELLHAPAT	504	523	100%	120	4	1	0	0.03	0.01	0.08	S	B
1311698	GYQP	504	507	100%	1	1	1	0	1	0.04	1	S	B
1309577	SFELLHAPATVCGPKKSTNL	514	533	100%	120	7	1	0	0.06	0.03	0.12	S	B
1311846	SFELL	514	518	100%	1	1	1	0	1	0.04	1	S	B
1071723	PATVCGPKKSTNLVKNKC	521	538	100%	6	1	1	0	0.17	0.01	0.56	S	B
1392347	PATVCGPKKSTNLVKNKCVNFNFNGLTGTGVLTESNKKF	521	559	100%	19	3	1	0	0.16	0.04	0.35	S	B
1309602	VCGPKKSTNLVKNKCVNFNF	524	543	100%	120	87	1	0	0.73	0.64	0.8	S	B
1332943	NLVKNKCVNFNFNGLTGTGVLTESNKKF	532	559	100%	64	1	1	0	0.02	0	0.08	S	B
1309603	VKNKCVNFNFNGLTGTGVLT	534	553	100%	120	7	1	0	0.06	0.03	0.12	S	B
1386013	NKCVNFNFNGLTGTGV	536	551	100%	40	38	1	0	0.95	0.85	0.99	S	B
1386014	NKCVNFNFNGLTGTGVL	536	552	100%	1	1	1	0	1	0.04	1	S	B
1383234	KCVNFNFNGLTGTGVL	537	552	100%	40	34	1	0	0.85	0.73	0.93	S	B
1380542	FNFNGLTGTGVLTESN	541	556	100%	40	35	1	0	0.88	0.75	0.95	S	B
1392156	FNFNGLTGTGVLTESNKKFLPFQQFGRDIADTTDAVRDP	541	579	100%	19	13	1	0	0.68	0.47	0.85	S	B
1309531	NGLTGTGVLTESNKKFLPFQ	544	563	100%	120	3	1	0	0.03	0.01	0.07	S	B
1311868	TGTGVLTESNKKFLPFQQFGRDIA	547	570	100%	1	1	1	0	1	0.04	1	S	B
1389571	TGVLTESNKKFLPFQQ	549	564	100%	40	34	1	0	0.85	0.73	0.93	S	B
1389572	TGVLTESNKKFLPFQQFG	549	566	100%	1	1	1	0	1	0.04	1	S	B
1313741	TGVLTESNKKFLPFQ	549	563	100%	1	1	1	0	1	0.04	1	S	B
1381922	GVLTESNKKFLPFQQF	550	565	100%	40	35	1	0	0.88	0.75	0.95	S	B
1390648	VLTESNKKFLPFQQFG	551	566	100%	40	33	1	0	0.83	0.7	0.91	S	B
1073281	TESNKKFLPFQQFGRDIA	553	570	100%	7	7	2	0	1	0.65	1	S	B
1389458	TESNKKFLPFQQFGRD	553	568	100%	40	35	1	0	0.88	0.75	0.95	S	B
1389459	TESNKKFLPFQQFGRDIADTTDAVRD	553	578	100%	1	1	1	0	1	0.04	1	S	B
1073280	TESNKKFLPFQQFGR	553	567	100%	1	1	1	0	1	0.04	1	S	B
1309464	ESNKKFLPFQQFGRDIADTT	554	573	100%	120	49	1	0	0.41	0.32	0.5	S	B
1380032	ESNKKFLPFQQFGRDI	554	569	100%	40	35	1	0	0.88	0.75	0.95	S	B
1330094	SNKKFLPFQQFGRDIA	555	570	100%	40	34	1	0	0.85	0.73	0.93	S	B
1311771	NKKFLPFQQ	556	564	100%	1	1	1	0	1	0.04	1	S	B
1310671	NKKFLPFQQFGRDIA	556	570	100%	20	14	1	0	0.7	0.49	0.86	S	B
1386034	NKKFLPFQQFGRDIAD	556	571	100%	40	33	1	0	0.83	0.7	0.91	S	B
1383505	KKFLPFQQFGRDIADT	557	572	100%	40	34	1	0	0.85	0.73	0.93	S	B
1312849	KKFLPFQQFGRDIAD	557	571	100%	1	1	1	0	1	0.04	1	S	B
1342355	KKFLPFQQFGR	557	567	100%	1	1	1	0	1	0.04	1	S	B
1383361	KFLPFQQFGRDIADTT	558	573	100%	40	33	1	0	0.83	0.7	0.91	S	B
1380521	FLPFQQFGRDIADTTD	559	574	100%	40	33	1	0	0.83	0.7	0.91	S	B
1332692	LPFQQFGRDIADT	560	572	100%	55	7	1	0	0.13	0.06	0.24	S	B
1384824	LPFQQFGRDIADTTDA	560	575	100%	40	34	1	0	0.85	0.73	0.93	S	B
1386618	PFQQFGRDIADTTDAV	561	576	100%	40	33	1	0	0.83	0.7	0.91	S	B
1392351	PFQQFGRDIADTTDAVRDPQTLEILDITPCSFGGVSVIT	561	599	100%	19	3	1	0	0.16	0.04	0.35	S	B
1380629	FQQFGRDIADTTDAVR	562	577	100%	40	31	1	0	0.78	0.64	0.87	S	B
1387339	QQFGRDIADTTDAVRD	563	578	100%	40	33	1	0	0.83	0.7	0.91	S	B
1309557	QFGRDIADTTDAVRDPQTLE	564	583	100%	120	27	1	0	0.23	0.16	0.31	S	B
1378675	DIADTTDAVRDPQTLE	568	583	100%	40	33	1	0	0.83	0.7	0.91	S	B
1378676	DIADTTDAVRDPQTLEILDITPCSFG	568	593	100%	1	1	1	0	1	0.04	1	S	B
1382326	IADTTDAVRDPQTLEI	569	584	100%	40	34	1	0	0.85	0.73	0.93	S	B
1377377	ADTTDAVRDPQTLEIL	570	585	100%	40	35	1	0	0.88	0.75	0.95	S	B
1379191	DTTDAVRDPQTLEILD	571	586	100%	40	35	1	0	0.88	0.75	0.95	S	B
1390023	TTDAVRDPQTLEILDI	572	587	100%	40	33	1	0	0.83	0.7	0.91	S	B
1389355	TDAVRDPQTLEILDIT	573	588	100%	40	33	1	0	0.83	0.7	0.91	S	B
1309444	DAVRDPQTLEILDITPCSFG	574	593	100%	120	50	1	0	0.42	0.33	0.51	S	B
1378346	DAVRDPQTLEILDITP	574	589	100%	40	34	1	0	0.85	0.73	0.93	S	B
1377988	AVRDPQTLEILDITPC	575	590	100%	40	34	1	0	0.85	0.73	0.93	S	B
1390834	VRDPQTLEILDITPCS	576	591	100%	40	34	1	0	0.85	0.73	0.93	S	B
1387556	RDPQTLEILDITPCSF	577	592	100%	40	33	1	0	0.83	0.7	0.91	S	B
1378981	DPQTLEILDITPCSFG	578	593	100%	40	32	1	0	0.8	0.67	0.89	S	B
1309492	ILDITPCSFGGVSVITPGTN	584	603	100%	120	4	1	0	0.03	0.01	0.08	S	B
1309480	GVSVITPGTNTSNQVAVLYQ	594	613	100%	120	4	1	0	0.03	0.01	0.08	S	B
1309596	TSNQVAVLYQDVNCTEVPVA	604	623	100%	120	1	1	0	0.01	0	0.05	S	B
1387043	QDVNCTEVPVAIHADQ	613	628	100%	40	33	1	0	0.83	0.7	0.91	S	B
1387044	QDVNCTEVPVAIHADQLTPTWRVYS	613	637	100%	1	1	1	0	1	0.04	1	S	B
1309454	DVNCTEVPVAIHADQLTPTW	614	633	100%	120	3	1	0	0.03	0.01	0.07	S	B
1379215	DVNCTEVPVAIHADQL	614	629	100%	40	32	1	0	0.8	0.67	0.89	S	B
1390674	VNCTEVPVAIHADQLT	615	630	100%	40	30	1	0	0.75	0.61	0.85	S	B
1385740	NCTEVPVAIHADQLTP	616	631	100%	40	29	1	0	0.73	0.59	0.83	S	B
1378258	CTEVPVAIHADQLTPT	617	632	100%	40	31	1	0	0.78	0.64	0.87	S	B
1389474	TEVPVAIHADQLTPTW	618	633	100%	40	33	1	0	0.83	0.7	0.91	S	B
1331884	EVPVAIHADQLTPTWRVYSTGSNVFQTRA	619	647	100%	55	1	1	0	0.02	0	0.1	S	B
1380141	EVPVAIHADQLTPTWR	619	634	100%	40	33	1	0	0.83	0.7	0.91	S	B
1390788	VPVAIHADQLTPTWRV	620	635	100%	40	32	1	0	0.8	0.67	0.89	S	B
1386946	PVAIHADQLTPTWRVY	621	636	100%	40	30	1	0	0.75	0.61	0.85	S	B
1392364	PVAIHADQLTPTWRVYSTGSNVFQTRAGCLIGAEHVNNS	621	659	100%	19	4	1	0	0.21	0.07	0.41	S	B
1390180	VAIHADQLTPTWRVYS	622	637	100%	40	33	1	0	0.83	0.7	0.91	S	B
1311314	AIHADQL	623	629	100%	1	1	1	0	1	0.04	1	S	B
1309491	IHADQLTPTWRVYSTGSNVF	624	643	100%	120	18	1	0	0.15	0.1	0.22	S	B
1382574	IHADQLTPTWRVYSTG	624	639	100%	40	34	1	0	0.85	0.73	0.93	S	B
1382575	IHADQLTPTWRVYSTGSNVFQTR	624	646	100%	1	1	1	0	1	0.04	1	S	B
1381993	HADQLTPTWRVYSTGS	625	640	100%	40	30	1	0	0.75	0.61	0.85	S	B
1377369	ADQLTPTWRVYSTGSN	626	641	100%	40	35	1	0	0.88	0.75	0.95	S	B
1379009	DQLTPTWRVYSTGSNV	627	642	100%	40	31	1	0	0.78	0.64	0.87	S	B
1387236	QLTPTWRVYSTGSNVF	628	643	100%	40	34	1	0	0.85	0.73	0.93	S	B
1385186	LTPTWRVYSTGSNVFQ	629	644	100%	40	36	1	0	0.9	0.79	0.96	S	B
1389874	TPTWRVYSTGSNVFQT	630	645	100%	40	34	1	0	0.85	0.73	0.93	S	B
1386944	PTWRVYSTGSNVFQTR	631	646	100%	40	36	1	0	0.9	0.79	0.96	S	B
1309576	RVYSTGSNVFQTRAGCLIGA	634	653	100%	120	4	1	0	0.03	0.01	0.08	S	B
1391064	VYSTGSNVFQTRAGCL	635	650	100%	40	35	1	0	0.88	0.75	0.95	S	B
1391065	VYSTGSNVFQTRAGCLIGAE	635	654	100%	1	1	1	0	1	0.04	1	S	B
1391669	YSTGSNVFQTRAGCLI	636	651	100%	40	35	1	0	0.88	0.75	0.95	S	B
1389155	STGSNVFQTRAGCLIG	637	652	100%	40	31	1	0	0.78	0.64	0.87	S	B
1389567	TGSNVFQTRAGCLIGA	638	653	100%	40	34	1	0	0.85	0.73	0.93	S	B
1381798	GSNVFQTRAGCLIGAE	639	654	100%	40	32	1	0	0.8	0.67	0.89	S	B
1392337	NVFQTRAGCLIGAEHVNNSYECDIPIGAGICASYQTQTN	641	679	100%	19	3	1	0	0.16	0.04	0.35	S	B
1309564	QTRAGCLIGAEHVNNSYECD	644	663	100%	120	4	1	0	0.03	0.01	0.08	S	B
1387445	QTRAGCLIGAEHVNNS	644	659	100%	40	36	1	0	0.9	0.79	0.96	S	B
1330816	AGCLIGAEHVNNSYECDIPIGA	647	668	100%	55	1	1	0	0.02	0	0.1	S	B
1309461	EHVNNSYECDIPIGAGICAS	654	673	100%	120	31	1	0	0.26	0.19	0.34	S	B
1390700	VNNSYECDIPIGAGIC	656	671	100%	40	35	1	0	0.88	0.75	0.95	S	B
1390701	VNNSYECDIPIGAGICA	656	672	100%	1	1	1	0	1	0.04	1	S	B
1386199	NNSYECDIPIGAGICA	657	672	100%	40	35	1	0	0.88	0.75	0.95	S	B
1313230	NNSYECDIPIGAGIC	657	671	100%	1	1	1	0	1	0.04	1	S	B
1379347	ECDIPIGAGICASYQT	661	676	100%	40	32	1	0	0.8	0.67	0.89	S	B
1069378	ECDIPIGAGICASYQ	661	675	100%	1	1	1	0	1	0.04	1	S	B
1340194	ECDIPIGAGIC	661	671	100%	1	1	1	0	1	0.04	1	S	B
1392121	ECDIPIGAGICASYQTQTNSPRRARSVASQSIIAYTMSL	661	699	100%	19	4	1	0	0.21	0.07	0.41	S	B
1310304	CASYQTQTNSPRRAR	671	685	100%	29	18	2	0	0.62	0.45	0.76	S	B
1334479	QTQTNSPRRARSVAS	675	689	100%	20	6	1	0	0.3	0.14	0.5	S	B
1387948	RSVASQSIIAYTMSLG	685	700	100%	40	37	1	0	0.93	0.82	0.98	S	B
1387949	RSVASQSIIAYTMSLGAENSVAYSN	685	709	100%	1	1	1	0	1	0.04	1	S	B
1389204	SVASQSIIAYTMSLGA	686	701	100%	40	34	1	0	0.85	0.73	0.93	S	B
1390202	VASQSIIAYTMSLGAE	687	702	100%	40	34	1	0	0.85	0.73	0.93	S	B
1377883	ASQSIIAYTMSLGAEN	688	703	100%	40	34	1	0	0.85	0.73	0.93	S	B
1388979	SQSIIAYTMSLGAENS	689	704	100%	40	33	1	0	0.83	0.7	0.91	S	B
1387406	QSIIAYTMSLGAENSV	690	705	100%	40	33	1	0	0.83	0.7	0.91	S	B
1309137	SIIAYTMSL	691	699	100%	1	1	1	0	1	0.04	1	S	B
1388577	SIIAYTMSLGAENSVA	691	706	100%	40	36	1	0	0.9	0.79	0.96	S	B
1382597	IIAYTMSLGAENSVAY	692	707	100%	40	33	1	0	0.83	0.7	0.91	S	B
1382362	IAYTMSLGAENSVAYS	693	708	100%	40	34	1	0	0.85	0.73	0.93	S	B
1378029	AYTMSLGAENSVAYSN	694	709	100%	40	35	1	0	0.88	0.75	0.95	S	B
1334472	NSVAYSNNSIAIPTNFT	703	719	100%	20	4	1	0	0.2	0.07	0.39	S	B
1334473	NSVAYSNNSIAIPTNFT	703	719	100%	20	1	1	0	0.05	0	0.21	S	B
1309441	AYSNNSIAIPTNFTISVTTE	706	725	100%	120	1	1	0	0.01	0	0.05	S	B
1309595	TNFTISVTTEILPVSMTKTS	716	735	100%	120	2	1	0	0.02	0	0.06	S	B
1334484	SVTTEILPVSMTK	721	733	100%	20	7	1	0	0.35	0.18	0.55	S	B
1309493	ILPVSMTKTSVDCTMYICGD	726	745	100%	120	1	1	0	0.01	0	0.05	S	B
1309586	STECSNLLLQYGSFCTQLNR	746	765	100%	120	7	1	0	0.06	0.03	0.12	S	B
1309617	YGSFCTQLNRALTGIAVEQD	756	775	100%	120	2	1	0	0.02	0	0.06	S	B
1311660	CTQLNRALTGIAVEQDKNTQEVFAQVKQI	760	788	100%	1	1	1	0	1	0.04	1	S	B
1389898	TQLNRALTGIAVEQDK	761	776	100%	40	32	1	0	0.8	0.67	0.89	S	B
1392476	TQLNRALTGIAVEQDKNTQEVFAQVKQIYKTPPIKDFGG	761	799	100%	19	4	1	0	0.21	0.07	0.41	S	B
1309424	ALTGIAVEQDKNTQEVFAQV	766	785	100%	120	4	1	0	0.03	0.01	0.08	S	B
1389539	TGIAVEQDKNTQEVFA	768	783	100%	40	32	1	0	0.8	0.67	0.89	S	B
1389540	TGIAVEQDKNTQEVFAQV	768	785	100%	1	1	1	0	1	0.04	1	S	B
1087531	GIAVEQDKNTQEVFAQVK	769	786	100%	1	1	1	0	1	0.04	1	S	B
1311691	GIAVEQDKNTQE	769	780	100%	1	1	1	0	1	0.04	1	S	B
1381259	GIAVEQDKNTQEVFAQ	769	784	100%	40	31	1	0	0.78	0.64	0.87	S	B
1311705	IAVEQDKN	770	777	100%	1	1	1	0	1	0.04	1	S	B
1382361	IAVEQDKNTQEVFAQV	770	785	100%	40	31	1	0	0.78	0.64	0.87	S	B
1309503	KNTQEVFAQVKQIYKTPPIK	776	795	100%	120	8	1	0	0.07	0.03	0.13	S	B
1087670	NTQEVFAQVKQIYKTPPI	777	794	100%	1	1	1	0	1	0.04	1	S	B
1313257	NTQEVFAQVKQIYKT	777	791	100%	1	1	1	0	1	0.04	1	S	B
1311791	QEVFAQVKQIYKTPPIKDFGGFNFSQILPDPSKPSK	779	814	100%	1	1	1	0	1	0.04	1	S	B
1310884	VFAQVKQIYKTPPIK	781	795	100%	1	1	1	0	1	0.04	1	S	B
1392488	VFAQVKQIYKTPPIKDFGGFNFSQILPDPSKPSKRSFIE	781	819	100%	19	3	1	0	0.16	0.04	0.35	S	B
1311674	FAQVKQIYKTPPIKDFGGFNFSQI	782	805	100%	1	1	1	0	1	0.04	1	S	B
1087780	VKQIYKTPPIKDFGGFNF	785	802	100%	59	2	1	0	0.03	0.01	0.12	S	B
1334204	VKQIYKT	785	791	100%	55	3	1	0	0.05	0.02	0.15	S	B
1390585	VKQIYKTPPIKDFGGF	785	800	100%	40	34	1	0	0.85	0.73	0.93	S	B
1390587	VKQIYKTPPIKDFGGFNFSQILPDPSK	785	811	100%	1	1	1	0	1	0.04	1	S	B
1313875	VKQIYKTPPIKDFGG	785	799	100%	1	1	1	0	1	0.04	1	S	B
1309504	KQIYKTPPIKDFGGFNFSQI	786	805	100%	120	3	1	0	0.03	0.01	0.07	S	B
1383774	KQIYKTPPIKDFGGFN	786	801	100%	40	34	1	0	0.85	0.73	0.93	S	B
1311461	QIYKTPP	787	793	100%	1	1	1	0	1	0.04	1	S	B
1387164	QIYKTPPIKDFGGFNF	787	802	100%	40	34	1	0	0.85	0.73	0.93	S	B
1383165	IYKTPPIKDFGGFNFS	788	803	100%	40	35	1	0	0.88	0.75	0.95	S	B
1391479	YKTPPIKDFGGFNFSQ	789	804	100%	40	33	1	0	0.83	0.7	0.91	S	B
1314005	YKTPPIKDFGGFNFS	789	803	100%	1	1	1	0	1	0.04	1	S	B
1346531	YKTPPIKDFGG	789	799	100%	1	1	1	0	1	0.04	1	S	B
1383963	KTPPIKDFGGFNFSQI	790	805	100%	40	33	1	0	0.83	0.7	0.91	S	B
1389864	TPPIKDFGGFNFSQIL	791	806	100%	40	34	1	0	0.85	0.73	0.93	S	B
1386807	PPIKDFGGFNFSQILP	792	807	100%	40	32	1	0	0.8	0.67	0.89	S	B
1087679	PIKDFGGFNFSQILPDPS	793	810	100%	1	1	1	0	1	0.04	1	S	B
1334475	PIKDFGGFNFSQILPDPSKP	793	812	100%	20	4	1	0	0.2	0.07	0.39	S	B
1334476	PIKDFGGFNFSQILPDPSKP	793	812	100%	20	2	1	0	0.1	0.02	0.27	S	B
1386678	PIKDFGGFNFSQILPD	793	808	100%	40	32	1	0	0.8	0.67	0.89	S	B
1382648	IKDFGGFNFSQILPDP	794	809	100%	40	35	1	0	0.88	0.75	0.95	S	B
1383244	KDFGGFNFSQILPDPS	795	810	100%	40	35	1	0	0.88	0.75	0.95	S	B
1309447	DFGGFNFSQILPDPSKPSKR	796	815	100%	120	7	1	0	0.06	0.03	0.12	S	B
1378524	DFGGFNFSQILPDPSK	796	811	100%	40	36	1	0	0.9	0.79	0.96	S	B
1381122	GGFNFSQILPDPSKPS	798	813	100%	40	35	1	0	0.88	0.75	0.95	S	B
1381123	GGFNFSQILPDPSKPSK	798	814	100%	1	1	1	0	1	0.04	1	S	B
1381079	GFNFSQILPDPSKPSK	799	814	100%	40	37	1	0	0.93	0.82	0.98	S	B
1392322	NFSQILPDPSKPSKRSFIEDLLFNKVTLADAGFIKQYGD	801	839	100%	19	15	1	0	0.79	0.58	0.92	S	B
1316945	FSQILPDPSKPSKRSFIE	802	819	100%	301	188	1	0	0.62	0.57	0.68	S	B
1387145	QILPDPSKPSKRSFIE	804	819	100%	40	34	1	0	0.85	0.73	0.93	S	B
1387146	QILPDPSKPSKRSFIED	804	820	100%	1	1	1	0	1	0.04	1	S	B
1382732	ILPDPSKPSKRSFIED	805	820	100%	40	34	1	0	0.85	0.73	0.93	S	B
1312733	ILPDPSKPSKRSFIE	805	819	100%	1	1	1	0	1	0.04	1	S	B
1309519	LPDPSKPSKRSFIEDLLFNK	806	825	100%	120	75	1	0	0.63	0.54	0.71	S	B
1311782	PDPSKPSKRSFIEDLLFNKVTLAD	807	830	100%	1	1	1	0	1	0.04	1	S	B
1386561	PDPSKPSKRSFIEDLL	807	822	100%	40	36	1	0	0.9	0.79	0.96	S	B
1386562	PDPSKPSKRSFIEDLLFNKVTLADAG	807	832	100%	1	1	1	0	1	0.04	1	S	B
1378988	DPSKPSKRSFIEDLLF	808	823	100%	40	32	1	0	0.8	0.67	0.89	S	B
1071808	PSKPSKRSFIEDLLFNKV	809	826	100%	7	7	2	0	1	0.65	1	S	B
1386894	PSKPSKRSFIEDLLFN	809	824	100%	40	32	1	0	0.8	0.67	0.89	S	B
1313311	PSKPSKRSFIEDLLF	809	823	100%	1	1	1	0	1	0.04	1	S	B
1388654	SKPSKRSFIEDLLFNK	810	825	100%	40	36	1	0	0.9	0.79	0.96	S	B
1383744	KPSKRSFIEDLLFNKV	811	826	100%	40	35	1	0	0.88	0.75	0.95	S	B
1386895	PSKRSFIEDLLFNKVT	812	827	100%	40	36	1	0	0.9	0.79	0.96	S	B
1388662	SKRSFIEDLLFNKVTL	813	828	100%	40	35	1	0	0.88	0.75	0.95	S	B
1313576	SKRSFIEDLLFNKVT	813	827	100%	1	1	1	0	1	0.04	1	S	B
1345253	SKRSFIEDLLF	813	823	100%	1	1	1	0	1	0.04	1	S	B
1383831	KRSFIEDLLFNKVTLA	814	829	100%	40	36	1	0	0.9	0.79	0.96	S	B
1311839	RSFIEDLLFNK	815	825	100%	1	1	1	0	1	0.04	1	S	B
1311840	RSFIEDLLFNKV	815	826	100%	1	1	1	0	1	0.04	1	S	B
1387913	RSFIEDLLFNKVTLAD	815	830	100%	40	34	1	0	0.85	0.73	0.93	S	B
1309578	SFIEDLLFNKVTLADAGFIK	816	835	100%	120	13	1	0	0.11	0.06	0.18	S	B
1388273	SFIEDLLFNKVTLADA	816	831	100%	40	35	1	0	0.88	0.75	0.95	S	B
1380425	FIEDLLFNKVTLADAG	817	832	100%	40	37	1	0	0.93	0.82	0.98	S	B
1331519	EDLLFN	819	824	100%	64	2	1	0	0.03	0.01	0.11	S	B
1309606	VTLADAGFIKQYGDCLGDIA	826	845	100%	120	4	1	0	0.03	0.01	0.08	S	B
1309566	QYGDCLGDIAARDLICAQKF	836	855	100%	120	1	1	0	0.01	0	0.05	S	B
1382315	IAARDLICAQKFNGLT	844	859	100%	40	34	1	0	0.85	0.73	0.93	S	B
1309532	NGLTVLPPLLTDEMIAQYTS	856	875	100%	120	1	1	0	0.01	0	0.05	S	B
1333189	QMAYRFNGIGVTQNVLYENQKLIANQFNSA	901	930	100%	55	1	1	0	0.02	0	0.1	S	B
1385358	MAYRFNGIGVTQNVLYENQKLIANQ	902	926	100%	1	1	1	0	1	0.04	1	S	B
1312699	IGVTQNVLYENQKLI	909	923	100%	20	1	1	0	0.05	0	0.21	S	B
1309524	LYENQKLIANQFNSAIGKIQ	916	935	100%	120	2	1	0	0.02	0	0.06	S	B
1309558	QFNSAIGKIQDSLSSTASAL	926	945	100%	120	28	1	0	0.23	0.17	0.32	S	B
1333799	SSTASALGKLQDVVNQNAQALNTLVKQLSS	939	968	100%	64	1	1	0	0.02	0	0.08	S	B
1389134	STASALGKLQDVVNQN	940	955	100%	40	35	1	0	0.88	0.75	0.95	S	B
1337427	NTLVKQLSSNFGAISSVLNDILSRLDKVEAEVQIDRLITGRLQSLQTY	960	1007	100%	1	1	1	0	1	0.04	1	S	B
1309523	LSSNFGAISSVLNDILSRLD	966	985	100%	120	4	1	0	0.03	0.01	0.08	S	B
1309604	VLNDILSRLDKVEAEVQIDR	976	995	100%	120	4	1	0	0.03	0.01	0.08	S	B
1309516	LITGRLQSLQTYVTQQLIRA	996	1015	100%	120	1	1	0	0.01	0	0.05	S	B
1309600	TYVTQQLIRAAEIRASANLA	1006	1025	100%	120	1	1	0	0.01	0	0.05	S	B
1309418	AEIRASANLAATKMSECVLG	1016	1035	100%	120	13	1	0	0.11	0.06	0.18	S	B
1309562	QSKRVDFCGKGYHLMSFPQS	1036	1055	100%	120	1	1	0	0.01	0	0.05	S	B
1309428	APHGVVFLHVTYVPAQEKNF	1056	1075	100%	120	2	1	0	0.02	0	0.06	S	B
1313930	VTYVPAQEKNFTTAP	1065	1079	100%	20	1	1	0	0.05	0	0.21	S	B
1334487	VTYVPAQEKNFTTAP	1065	1079	100%	20	1	1	0	0.05	0	0.21	S	B
1309599	TYVPAQEKNFTTAPAICHDG	1066	1085	100%	120	2	1	0	0.02	0	0.06	S	B
1309597	TTAPAICHDGKAHFPREGVF	1076	1095	100%	120	1	1	0	0.01	0	0.05	S	B
1309605	VSNGTHWFVTQRNFYEPQII	1096	1115	100%	120	1	1	0	0.01	0	0.05	S	B
1309561	QRNFYEPQIITTDNTFVSGN	1106	1125	100%	120	1	1	0	0.01	0	0.05	S	B
1310750	QRNFYEPQIITTDNT	1106	1120	100%	20	1	1	0	0.05	0	0.21	S	B
1392161	FVSGNCDVVIGIVNNTVYDPLQPELDSFKEELDKYFKNH	1121	1159	100%	19	16	1	0	0.84	0.64	0.95	S	B
1311777	NTVYDPLQPELDSFKEELDKYFKNHTSPDVD	1135	1165	100%	1	1	1	0	1	0.04	1	S	B
1309598	TVYDPLQPELDSFKEELDKY	1136	1155	100%	120	10	1	0	0.08	0.05	0.15	S	B
1311941	YDPLQPELDSFKEELDKYFKNHTS	1138	1161	100%	1	1	1	0	1	0.04	1	S	B
1386751	PLQPELDSFKEELDKY	1140	1155	100%	40	33	1	0	0.83	0.7	0.91	S	B
1386752	PLQPELDSFKEELDKYFKNHTSPDV	1140	1164	100%	1	1	1	0	1	0.04	1	S	B
1384963	LQPELDSFKEELDKYF	1141	1156	100%	40	34	1	0	0.85	0.73	0.93	S	B
1392284	LQPELDSFKEELDKYFKNHTSPDVDLGDISGINASVVNI	1141	1179	100%	19	16	1	0	0.84	0.64	0.95	S	B
1387293	QPELDSFKEELDKYFK	1142	1157	100%	40	34	1	0	0.85	0.73	0.93	S	B
1386587	PELDSFKEELDKYFKN	1143	1158	100%	40	34	1	0	0.85	0.73	0.93	S	B
1379727	ELDSFKEELDKYFKNH	1144	1159	100%	40	34	1	0	0.85	0.73	0.93	S	B
1384261	LDSFKEELDKYFKNHT	1145	1160	100%	40	34	1	0	0.85	0.73	0.93	S	B
1312961	LDSFKEELDKYFKNH	1145	1159	100%	1	1	1	0	1	0.04	1	S	B
1309451	DSFKEELDKYFKNHTSPDVD	1146	1165	100%	120	50	1	0	0.42	0.33	0.51	S	B
1379077	DSFKEELDKYFKNHTS	1146	1161	100%	40	34	1	0	0.85	0.73	0.93	S	B
1388274	SFKEELDKYFKNHTSP	1147	1162	100%	40	35	1	0	0.88	0.75	0.95	S	B
1311676	FKEELDKYFK	1148	1157	100%	1	1	1	0	1	0.04	1	S	B
1380456	FKEELDKYFKNHTSPD	1148	1163	100%	40	33	1	0	0.83	0.7	0.91	S	B
1383301	KEELDKYFKNHTSPDV	1149	1164	100%	40	35	1	0	0.88	0.75	0.95	S	B
1331544	EELDKYF	1150	1156	100%	64	14	1	0	0.22	0.14	0.33	S	B
1334347	YFKNHTSPDVDLGDISGINASVVNIQKEID	1155	1184	100%	64	1	1	0	0.02	0	0.08	S	B
1391351	YFKNHTSPDVDLGDIS	1155	1170	100%	40	33	1	0	0.83	0.7	0.91	S	B
1391352	YFKNHTSPDVDLGDISGINA	1155	1174	100%	1	1	1	0	1	0.04	1	S	B
1309469	FKNHTSPDVDLGDISGINAS	1156	1175	100%	120	14	1	0	0.12	0.07	0.19	S	B
1380473	FKNHTSPDVDLGDISG	1156	1171	100%	40	36	1	0	0.9	0.79	0.96	S	B
1383664	KNHTSPDVDLGDISGI	1157	1172	100%	40	32	1	0	0.8	0.67	0.89	S	B
1385964	NHTSPDVDLGDISGIN	1158	1173	100%	40	34	1	0	0.85	0.73	0.93	S	B
1382273	HTSPDVDLGDISGINA	1159	1174	100%	40	34	1	0	0.85	0.73	0.93	S	B
1388865	SPDVDLGDISGINASV	1161	1176	100%	40	36	1	0	0.9	0.79	0.96	S	B
1388866	SPDVDLGDISGINASVV	1161	1177	100%	1	1	1	0	1	0.04	1	S	B
1392433	SPDVDLGDISGINASVVNIQKEIDRLNEVAKNLNESLID	1161	1199	100%	19	3	1	0	0.16	0.04	0.35	S	B
1386568	PDVDLGDISGINASVV	1162	1177	100%	40	35	1	0	0.88	0.75	0.95	S	B
1390262	VDLGDISGINASVVNI	1164	1179	100%	40	35	1	0	0.88	0.75	0.95	S	B
1311330	DLGDISGI	1165	1172	100%	1	1	1	0	1	0.04	1	S	B
1309512	LGDISGINASVVNIQKEIDR	1166	1185	100%	120	3	1	0	0.03	0.01	0.07	S	B
1309608	VVNIQKEIDRLNEVAKNLNE	1176	1195	100%	120	10	1	0	0.08	0.05	0.15	S	B
1073912	VNIQKEIDRLNEVAK	1177	1191	100%	1	1	1	0	1	0.04	1	S	B
1385997	NIQKEIDRLNEVAKNL	1178	1193	100%	40	33	1	0	0.83	0.7	0.91	S	B
1331333	DRLNEVAKNLNE	1184	1195	100%	64	4	1	0	0.06	0.02	0.15	S	B
1309518	LNEVAKNLNESLIDLQELGK	1186	1205	100%	123	4	2	0	0.03	0.01	0.08	S	B
1309581	SLIDLQELGKYEQYIKWPWY	1196	1215	100%	120	2	1	0	0.02	0	0.06	S	B
1334466	KYEQYIKWPWYIWLGFIA	1205	1222	100%	20	2	1	0	0.1	0.02	0.27	S	B
1309616	YEQYIKWPWYIWLGFIAGLI	1206	1225	100%	120	1	1	0	0.01	0	0.05	S	B
1392069	CCMTSCCSCLKGCCSCGSCCKFDEDDSEPVLKGVKLHYT	1235	1273	100%	19	3	1	0	0.16	0.04	0.35	S	B
1309443	CMTSCCSCLKGCCSCGSCCK	1236	1255	100%	120	35	1	0	0.29	0.22	0.38	S	B
1309475	GCCSCGSCCKFDEDDSEPVL	1246	1265	100%	120	7	1	0	0.06	0.03	0.12	S	B
1311657	CCSCGSCCKFDEDDSEPVLKGVKL	1247	1270	100%	1	1	1	0	1	0.04	1	S	B
1378044	CCSCGSCCKFDEDDSE	1247	1262	100%	40	35	1	0	0.88	0.75	0.95	S	B
1378045	CCSCGSCCKFDEDDSEPVLKGVKLHYT	1247	1273	100%	1	1	1	0	1	0.04	1	S	B
1378222	CSCGSCCKFDEDDSEP	1248	1263	100%	40	30	1	0	0.75	0.61	0.85	S	B
1388096	SCGSCCKFDEDDSEPV	1249	1264	100%	40	29	1	0	0.73	0.59	0.83	S	B
533643	SCGSCCKFDEDDSEP	1249	1263	100%	1	1	1	0	1	0.04	1	S	B
1378112	CGSCCKFDEDDSEPVL	1250	1265	100%	40	32	1	0	0.8	0.67	0.89	S	B
1381682	GSCCKFDEDDSEPVLK	1251	1266	100%	40	33	1	0	0.83	0.7	0.91	S	B
1388095	SCCKFDEDDSEPVLKG	1252	1267	100%	40	33	1	0	0.83	0.7	0.91	S	B
1378041	CCKFDEDDSEPVLKGV	1253	1268	100%	40	34	1	0	0.85	0.73	0.93	S	B
1312257	CCKFDEDDSEPVLKG	1253	1267	100%	1	1	1	0	1	0.04	1	S	B
1378139	CKFDEDDSEPVLKGVK	1254	1269	100%	40	32	1	0	0.8	0.67	0.89	S	B
1383350	KFDEDDSEPVLKGVKL	1255	1270	100%	40	33	1	0	0.83	0.7	0.91	S	B
1309467	FDEDDSEPVLKGVKLHYT	1256	1273	100%	120	21	1	0	0.18	0.12	0.25	S	B
1380258	FDEDDSEPVLKGVKLH	1256	1271	100%	40	30	1	0	0.75	0.61	0.85	S	B
1378443	DEDDSEPVLKGVKLHY	1257	1272	100%	40	30	1	0	0.75	0.61	0.85	S	B
1312283	DEDDSEPVLKGVKLH	1257	1271	100%	1	1	1	0	1	0.04	1	S	B
1379369	EDDSEPVLKGVKLHYT	1258	1273	100%	40	33	1	0	0.83	0.7	0.91	S	B
7868	DDSEPVLKGVKLHYT	1259	1273	100%	41	34	2	0	0.83	0.7	0.91	S	B
1339917	DDSEPVLKGVKLH	1259	1271	100%	1	1	1	0	1	0.04	1	S	B
1379072	DSEPVLKGVKLHYT	1260	1273	100%	40	34	1	0	0.85	0.73	0.93	S	B
1072563	SEPVLKGVKLHYT	1261	1273	100%	40	35	1	0	0.88	0.75	0.95	S	B
1379912	EPVLKGVKLHYT	1262	1273	100%	40	37	1	0	0.93	0.82	0.98	S	B
