# Supplementary material for: Considering epitopes conservity in targeting SARS-CoV-2 mutations in variants: a novel immunoinformatics approach to vaccine design
Source: Sci Rep. 2022 Aug 18;12:14017. doi: 10.1038/s41598-022-18152-5 (PMC9386201; doi:10.1038/s41598-022-18152-5)
Supplement: Supplementary file 3 — Supplementary Information 3. [file 41598_2022_18152_MOESM3_ESM.csv]

Epitope ID	Sequence	Mapped Start Position	Mapped End Position	length	Identity	Subjects Tested	Subjects Responded	Assays Positive	Assays Negative	Response Freq.	Lower Bound of 95% CI	Upper Bound of 95% CI	Protein	Cell	Mutations	NSM	Topsis
1125058	FLAFVVFL	20	27	8	100%	3	2	1	0	0.67	0.14	0.98	E	T	8	2	0.045612871
16762	FLLVTLAIL	26	34	9	100%	1	1	1	0	1	0.04	1	E	T	1	1	0.011004433
16763	FLLVTLAILTALRLC	26	40	15	100%	1	1	1	0	1	0.04	1	E	T	1	1	0.011004433
1310430	FYVYSRVKNLNSSRV	56	70	15	100%	42	26	4	0	0.62	0.48	0.74	E	T	21	7	0.127342272
1322363	NGTITVEELK	5	14	10	100%	2	1	1	0	0.5	0.02	0.97	M	T	4	2	0.028312627
1309124	KLLEQWNLV	15	23	9	100%	13	6	2	0	0.46	0.22	0.7	M	T	2	2	0.021933949
1125059	FLFLTWICL	26	34	9	100%	8	5	2	0	0.63	0.29	0.88	M	T	10	4	0.064397154
1331115	AYANRNRF	38	45	8	100%	3	1	1	0	0.33	0.01	0.85	M	T	3	2	0.02479635
1323998	RNRFLYIIK	42	50	9	100%	2	1	1	0	0.5	0.02	0.97	M	T	1	1	0.011004433
1310684	NRFLYIIKL	43	51	9	100%	17	7	2	0	0.41	0.21	0.63	M	T	1	1	0.011004433
1074889	FLWLLWPVTLACFVLAAV	53	70	18	100%	36	25	1	0	0.69	0.54	0.81	M	T	11	6	0.080619682
72759	WLLWPVTLA	55	63	9	100%	5	2	1	0	0.4	0.08	0.8	M	T	4	2	0.028312627
1326559	VLAAVYRINWITGGI	66	80	15	100%	12	5	1	0	0.42	0.18	0.67	M	T	13	9	0.107962739
1320283	LAAVYRINW	67	75	9	100%	2	1	1	0	0.5	0.02	0.97	M	T	8	5	0.063205537
1314167	AAVYRINW	68	75	8	100%	2	1	1	0	0.5	0.02	0.97	M	T	8	5	0.063205537
1328509	YRINWITGGIAIAMA	71	85	15	100%	12	7	1	0	0.58	0.31	0.81	M	T	24	9	0.150329469
1321737	MACLVGLMW	84	92	9	100%	2	1	1	0	0.5	0.02	0.97	M	T	8	5	0.063205537
1315219	CLVGLMWLSYFIASF	86	100	15	100%	12	4	1	0	0.33	0.12	0.6	M	T	7	5	0.059934261
1330469	GLMWLSYFI	89	97	9	100%	38	26	2	0	0.68	0.54	0.8	M	T	2	2	0.021933949
1346749	GFMWLSYFI	89	97	9	88.89%	16	5	1	0	0.31	0.13	0.54	M	T	2	2	0.021933949
1321267	LSYFIASFR	93	101	9	100%	2	1	1	0	0.5	0.02	0.97	M	T	3	2	0.02479635
1075069	SYFIASFRLFA	94	104	11	100%	36	15	1	0	0.42	0.28	0.56	M	T	6	3	0.042398984
1318307	IASFRLFAR	97	105	9	100%	1	1	1	0	1	0.04	1	M	T	6	3	0.042398984
1323857	RLFARTRSM	101	109	9	100%	1	1	1	0	1	0.04	1	M	T	6	2	0.036532564
1324086	RTRSMWSF	105	112	8	100%	2	1	1	0	0.5	0.02	0.97	M	T	3	1	0.018279624
1075081	TRSMWSFNPETNILLNVPLHGTILTRPLLESELVIGAVILR	106	146	41	100%	4	2	1	0	0.5	0.1	0.89	M	T	17	9	0.12202531
1309978	TILTRPLLESELVIGAV	127	143	17	100%	1	1	1	0	1	0.04	1	M	T	6	5	0.056937972
1324007	RPLLESEL	131	138	8	100%	4	2	1	0	0.5	0.1	0.89	M	T	2	2	0.021933949
57544	SELVIGAVI	136	144	9	100%	3	1	1	0	0.33	0.01	0.85	M	T	3	3	0.032787186
1310793	SELVIGAVILRGHLR	136	150	15	100%	12	4	1	0	0.33	0.12	0.6	M	T	5	5	0.054259292
1315907	ELVIGAVILR	137	146	10	100%	2	1	1	0	0.5	0.02	0.97	M	T	3	3	0.032787186
1321469	LVIGAVILR	138	146	9	100%	2	1	1	0	0.5	0.02	0.97	M	T	3	3	0.032787186
1309116	GAVILRGHLRIAGHHLGR	141	158	18	100%	34	11	1	0	0.32	0.19	0.47	M	T	11	4	0.068613946
1323796	RGHLRIAGHHLGRCD	146	160	15	100%	13	6	2	0	0.46	0.22	0.7	M	T	10	3	0.059204059
1074919	HLRIAGHHLGR	148	158	11	100%	36	11	1	0	0.31	0.18	0.45	M	T	9	2	0.05033144
1310768	RIAGHHLGR	150	158	9	100%	2	1	1	0	0.5	0.02	0.97	M	T	8	1	0.042387575
1321060	LPKEITVAT	164	172	9	100%	4	2	1	0	0.5	0.1	0.89	M	T	1	1	0.011004433
1310529	KEITVATSRTLSYYK	166	180	15	100%	13	7	1	0	0.54	0.29	0.77	M	T	4	2	0.028312627
1075083	TVATSRTLSYYK	169	180	12	100%	36	13	1	0	0.36	0.23	0.51	M	T	3	1	0.018279624
1309990	TVATSRTLSYYKLGASQ	169	185	17	100%	1	1	1	0	1	0.04	1	M	T	7	4	0.052762628
5149	ATSRTLSYY	171	179	9	100%	16	5	3	0	0.31	0.13	0.54	M	T	3	1	0.018279624
5150	ATSRTLSYYK	171	180	10	100%	6	4	2	0	0.67	0.27	0.93	M	T	3	1	0.018279624
1392061	ATSRTLSYYKLGASQRVAGD	171	190	20	100%	1	1	1	0	1	0.04	1	M	T	9	6	0.073657735
1309142	TSRTLSYYKLGASQRVA	172	188	17	100%	34	16	1	0	0.47	0.32	0.62	M	T	9	6	0.073657735
1313662	SRMLSYYKLGASQRV	173	187	15	93.33%	1	1	1	0	1	0.04	1	M	T	8	5	0.063205537
1313663	SRTLSYYKLGASQRV	173	187	15	100%	14	6	1	0	0.43	0.21	0.66	M	T	8	5	0.063205537
1330035	RTLSYYKL	174	181	8	100%	6	6	2	0	1	0.61	1	M	T	3	1	0.018279624
1330036	RTLSYYKLG	174	182	9	100%	5	5	1	0	1	0.55	1	M	T	3	1	0.018279624
1074990	LSYYKLGASQRVAGDSGFAAYSRYRIGNYKLNTDHSS	176	212	37	100%	4	2	1	0	0.5	0.1	0.89	M	T	16	9	0.118331217
1329738	LSYYKLGA	176	183	8	100%	5	5	1	0	1	0.55	1	M	T	1	1	0.011004433
1310622	LSYYKLGASQRVAGD	176	190	15	100%	55	47	5	0	0.85	0.74	0.92	M	T	6	5	0.056937972
1330157	SYYKLGASQ	177	185	9	100%	5	5	1	0	1	0.55	1	M	T	4	3	0.035539229
1333772	SQRVAGDSGF	184	193	10	100%	2	1	1	0	0.5	0.02	0.97	M	T	5	4	0.046265142
1324090	RVAGDSGFAAY	186	196	11	100%	6	2	2	0	0.33	0.06	0.71	M	T	3	3	0.032787186
1324091	RVAGDSGFAAYSRY	186	199	14	100%	1	1	1	0	1	0.04	1	M	T	3	3	0.032787186
1315535	DSGFAAYSR	190	198	9	100%	2	1	1	0	0.5	0.02	0.97	M	T	1	1	0.011004433
1324427	SGFAAYSRYRIGNYK	191	205	15	100%	13	4	1	0	0.31	0.11	0.56	M	T	2	2	0.021933949
1328646	YSRYRIGNYK	196	205	10	100%	1	1	1	0	1	0.04	1	M	T	1	1	0.011004433
1325011	SSSDNIALL	212	220	9	100%	1	1	1	0	1	0.04	1	M	T	3	2	0.02479635
1392311	MSDNGPQNQRNAPRITFGGP	1	20	20	100%	1	1	1	0	1	0.04	1	N	T	90	15	0.486550658
1317715	GPQNQRNAPRITF	5	17	13	100%	3	1	1	0	0.33	0.01	0.85	N	T	64	10	0.3441455
1392187	GPQNQRNAPRITFG	5	18	14	100%	1	1	1	0	1	0.04	1	N	T	66	11	0.356828123
1309905	NQRNAPRITFGGPSDST	8	24	17	100%	1	1	1	0	1	0.04	1	N	T	73	14	0.399961797
1392332	NQRNAPRITFGGPSD	8	22	15	100%	1	1	1	0	1	0.04	1	N	T	69	13	0.377395441
1313380	QRNAPRITFGGPSDS	9	23	15	100%	1	1	1	0	1	0.04	1	N	T	63	12	0.345014207
1392402	RNAPRITFGGPSDS	10	23	14	100%	1	1	1	0	1	0.04	1	N	T	62	11	0.337132875
1392359	PRITFGGPSDSTGS	13	26	14	100%	1	1	1	0	1	0.04	1	N	T	57	11	0.312634024
1324011	RPQGLPNNTA	41	50	10	100%	3	1	1	0	0.33	0.01	0.85	N	T	3	2	0.02479635
1323243	QGLPNNTASW	43	52	10	100%	2	2	1	0	1	0.22	1	N	T	2	1	0.014179075
1309134	NTASWFTAL	48	56	9	100%	5	3	1	0	0.6	0.19	0.92	N	T	2	1	0.014179075
1310292	ASWFTALTQHGKEDL	50	64	15	100%	40	25	2	0	0.63	0.48	0.75	N	T	9	1	0.04741546
1392232	KEDLKFPRGQGVPINTNSSP	61	80	20	100%	1	1	1	0	1	0.04	1	N	T	23	7	0.136282938
1392109	DLKFPRGQGVPINTN	63	77	15	100%	1	1	1	0	1	0.04	1	N	T	21	5	0.118630022
1392267	LKFPRGQGVPINTN	64	77	14	100%	1	1	1	0	1	0.04	1	N	T	12	4	0.072952475
1310816	SPDDQIGYY	79	87	9	100%	6	2	1	0	0.33	0.06	0.71	N	T	6	4	0.049353419
1392100	DDQIGYYRRATRRIRGGDGK	81	100	20	100%	1	1	1	0	1	0.04	1	N	T	15	5	0.091116215
1310488	IGYYRRATRRIRGGD	84	98	15	100%	41	25	3	0	0.61	0.47	0.73	N	T	12	3	0.068398273
1392204	GYYRRATR	85	92	8	100%	1	1	1	0	1	0.04	1	N	T	9	1	0.04741546
1392541	YYRRATRR	86	93	8	100%	1	1	1	0	1	0.04	1	N	T	9	1	0.04741546
1160254	MKDLSPRWYFYYLGTGPEAG	101	120	20	100%	8	3	2	0	0.38	0.11	0.7	N	T	10	3	0.059204059
1074988	LSPRWYFYYL	104	113	10	100%	36	16	1	0	0.44	0.3	0.59	N	T	0	0	0
1309129	LSPRWYFYYLGTGPEAGL	104	121	18	100%	34	12	1	0	0.35	0.22	0.5	N	T	6	2	0.036532564
60242	SPRWYFYYL	105	113	9	100%	52	37	8	0	0.71	0.58	0.82	N	T	0	0	0
1310780	RWYFYYLGTGPEAGL	107	121	15	100%	41	32	3	0	0.78	0.65	0.88	N	T	6	2	0.036532564
1125146	YLGTGPEAGL	112	121	10	100%	3	2	1	0	0.67	0.14	0.98	N	T	6	2	0.036532564
1314286	AGLPYGANK	119	127	9	100%	2	1	1	0	0.5	0.02	0.97	N	T	7	3	0.046310485
1321105	LPYGANKDGI	121	130	10	100%	3	1	1	0	0.33	0.01	0.85	N	T	5	3	0.03877946
1327993	YGANKDGIIW	123	132	10	100%	2	1	1	0	0.5	0.02	0.97	N	T	5	3	0.03877946
1309791	KDGIIWVATEGALNTPK	127	143	17	100%	1	1	1	0	1	0.04	1	N	T	34	9	0.195356774
1310526	KDGIIWVATEGALNT	127	141	15	100%	40	36	2	0	0.9	0.79	0.96	N	T	32	8	0.182069129
1330485	IIWVATEGA	130	138	9	100%	1	1	1	0	1	0.04	1	N	T	16	5	0.095554954
4936	ATEGALNTPK	134	143	10	100%	19	14	3	0	0.74	0.52	0.88	N	T	29	6	0.160484792
2802	ALNTPKDHI	138	146	9	100%	1	1	1	0	1	0.04	1	N	T	36	6	0.19464409
1317857	GTRNPANNA	147	155	9	100%	2	1	1	0	0.5	0.02	0.97	N	T	19	7	0.118629439
69720	VLQLPQGTTL	158	167	10	100%	9	5	1	0	0.56	0.25	0.82	N	T	11	6	0.080619682
38881	LQLPQGTTL	159	167	9	100%	1	1	1	0	1	0.04	1	N	T	11	6	0.080619682
1392036	AGNGGDAALALLLLDRLNQL	211	230	20	100%	1	1	1	0	1	0.04	1	N	T	50	12	0.282110263
1334551	ALLLLDRL	220	227	8	100%	2	2	2	0	1	0.22	1	N	T	4	2	0.028312627
1310598	LLLLDRLNQLESKMS	221	235	15	100%	70	32	5	0	0.46	0.35	0.57	N	T	34	6	0.184817462
37515	LLLLDRLNQL	221	230	10	100%	20	6	2	0	0.3	0.14	0.5	N	T	3	3	0.032787186
1392273	LLLLDRLNQLESKMSGKGQQ	221	240	20	100%	1	1	1	0	1	0.04	1	N	T	45	9	0.247886744
1334594	LLDRLNQL	223	230	8	100%	2	2	2	0	1	0.22	1	N	T	3	3	0.032787186
1330575	RLNQLESKM	226	234	9	100%	1	1	1	0	1	0.04	1	N	T	26	4	0.13963708
1392388	QQGQTVTKKSAAEASKKPRQ	241	260	20	100%	1	1	1	0	1	0.04	1	N	T	24	12	0.166735344
1392392	QTVTKKSAAEASKK	244	257	14	100%	1	1	1	0	1	0.04	1	N	T	17	9	0.12202531
1312900	KSAAEASKK	249	257	9	100%	3	1	1	0	0.33	0.01	0.85	N	T	11	5	0.074305732
1319570	KKPRQKRTATKAYNV	256	270	15	100%	14	5	2	0	0.36	0.15	0.6	N	T	9	6	0.073657735
1312889	KPRQKRTATKAYNVI	257	271	15	93.33%	1	1	1	0	1	0.04	1	N	T	8	5	0.063205537
1312890	KPRQKRTATKAYNVT	257	271	15	100%	3	1	1	0	0.33	0.01	0.85	N	T	8	5	0.063205537
1312898	KRTATKAYNVTQAFG	261	275	15	100%	13	4	1	0	0.31	0.11	0.56	N	T	7	4	0.052762628
1330583	RTATKAYNV	262	270	9	100%	1	1	1	0	1	0.04	1	N	T	7	4	0.052762628
1392469	TQAFGRRGPEQTQGNFGDQE	271	290	20	100%	1	1	1	0	1	0.04	1	N	T	6	4	0.049353419
1323201	QELIRQGTDY	289	298	10	100%	3	2	1	0	0.67	0.14	0.98	N	T	9	4	0.06032749
1315885	ELIRQGTDY	290	298	9	100%	3	1	1	0	0.33	0.01	0.85	N	T	9	4	0.06032749
3956	AQFAPSASA	305	313	9	100%	5	4	1	0	0.8	0.34	0.99	N	T	1	1	0.011004433
1311554	AQFAPSASAF	305	314	10	100%	8	4	2	0	0.5	0.19	0.8	N	T	1	1	0.011004433
923297	FAPSASAFF	307	315	9	100%	6	2	1	0	0.33	0.06	0.71	N	T	1	1	0.011004433
56979	SASAFFGMSR	310	319	10	100%	2	1	1	0	0.5	0.02	0.97	N	T	1	1	0.011004433
1310286	ASAFFGMSRIGMEVT	311	325	15	100%	43	18	4	0	0.42	0.29	0.55	N	T	4	3	0.035539229
4307	ASAFFGMSR	311	319	9	100%	7	3	2	0	0.43	0.13	0.76	N	T	1	1	0.011004433
1312112	AFFGMSRIGMEVTPS	313	327	15	100%	3	1	1	0	0.33	0.01	0.85	N	T	16	5	0.095554954
42648	MSRIGMEVTPSGTWL	317	331	15	100%	3	1	1	0	0.33	0.01	0.85	N	T	21	8	0.132367123
1143883	GMEVTPSGTWLTYTGAIKLD	321	340	20	100%	7	3	1	0	0.43	0.13	0.76	N	T	26	8	0.154345499
41460	MEVTPSGTW	322	330	9	100%	6	5	1	0	0.83	0.42	0.99	N	T	17	6	0.104872599
193441	EVTPSGTWLTY	323	333	11	100%	3	1	1	0	0.33	0.01	0.85	N	T	19	6	0.113687602
71461	VTPSGTWLTY	324	333	10	100%	2	2	1	0	1	0.22	1	N	T	19	6	0.113687602
65763	TPSGTWLTY	325	333	9	100%	6	2	1	0	0.33	0.06	0.71	N	T	19	6	0.113687602
1310464	GTWLTYTGAIKLDDK	328	342	15	100%	40	31	2	0	0.78	0.64	0.87	N	T	12	5	0.078336099
1125078	KLDDKDPNF	338	346	9	100%	3	2	1	0	0.67	0.14	0.98	N	T	4	3	0.035539229
1310398	FKDQVILLNKHIDAY	346	360	15	100%	12	4	1	0	0.33	0.12	0.6	N	T	9	5	0.066713149
27183	ILLNKHIDAYKTFPP	351	365	15	100%	13	6	2	0	0.46	0.22	0.7	N	T	33	7	0.18318655
125100	ILLNKHID	351	358	8	100%	1	1	1	0	1	0.04	1	N	T	2	2	0.021933949
1392224	ILLNKHIDAYKTFPPTEPKK	351	370	20	100%	1	1	1	0	1	0.04	1	N	T	46	11	0.259505265
1310599	LLNKHIDAY	352	360	9	100%	3	1	1	0	0.33	0.01	0.85	N	T	4	2	0.028312627
985589	LLNKHIDAYKTFP	352	364	13	100%	1	1	1	0	1	0.04	1	N	T	23	5	0.12814938
1074864	AYKTFPPTEPK	359	369	11	100%	36	12	1	0	0.33	0.2	0.48	N	T	44	9	0.243035668
1328121	YKTFPPTEPK	360	369	10	100%	2	1	1	0	0.5	0.02	0.97	N	T	41	8	0.225231008
33667	KTFPPTEPK	361	369	9	100%	30	18	6	0	0.6	0.43	0.74	N	T	41	8	0.225231008
33668	KTFPPTEPKK	361	370	10	100%	14	9	2	0	0.64	0.39	0.84	N	T	41	8	0.225231008
1319977	KTFPPTEPKKDKKK	361	374	14	100%	2	1	1	0	0.5	0.02	0.97	N	T	44	9	0.243035668
1332525	KQQTVTLLPAADLDDF	388	403	16	100%	1	1	1	0	1	0.04	1	N	T	32	10	0.190358004
1332785	MFVFLVLLPLVSS	1	13	13	100%	1	1	1	0	1	0.04	1	S	T	76	11	0.406278442
1332003	FVFLVLLPL	2	10	9	100%	1	1	1	0	1	0.04	1	S	T	60	7	0.316483461
1392408	RTQLPPAYTNSFTR	21	34	14	100%	1	1	1	0	1	0.04	1	S	T	43	11	0.2452911
1392409	RTQLPPAYTNSFTRGVYYPD	21	40	20	100%	1	1	1	0	1	0.04	1	S	T	46	13	0.266983983
1392477	TQLPPAYTNSFTRGV	22	36	15	100%	1	1	1	0	1	0.04	1	S	T	43	12	0.249134855
1392382	QLPPAYTNSFTRGV	23	36	14	100%	1	1	1	0	1	0.04	1	S	T	41	11	0.235905612
1075113	VYYPDKVFRSSVLH	36	49	14	100%	36	14	1	0	0.39	0.25	0.53	S	T	13	3	0.07310743
1320006	KVFRSSVLH	41	49	9	100%	4	2	1	0	0.5	0.1	0.89	S	T	12	2	0.064883302
1075065	STQDLFLPFF	50	59	10	100%	43	13	2	0	0.3	0.19	0.43	S	T	13	5	0.082492821
1330227	TQDLFLPFF	51	59	9	100%	10	6	2	0	0.6	0.3	0.84	S	T	13	5	0.082492821
1329666	LFLPFFSNV	54	62	9	100%	5	4	1	0	0.8	0.34	0.99	S	T	11	4	0.068613946
1074888	FLPFFSNVTWFHAI	55	68	14	100%	36	19	1	0	0.53	0.38	0.67	S	T	19	7	0.118629439
1329407	FLPFFSNV	55	62	8	100%	13	5	2	0	0.38	0.16	0.63	S	T	3	3	0.032787186
1316697	FLPFFSNVTW	55	64	10	100%	1	1	1	0	1	0.04	1	S	T	6	4	0.049353419
1310701	NVTWFHAIHVSGTNG	61	75	15	100%	5	2	2	0	0.4	0.08	0.8	S	T	84	11	0.445900897
1392339	NVTWFHAIHVS	61	71	11	100%	1	1	1	0	1	0.04	1	S	T	72	7	0.376240844
1392340	NVTWFHAIHVSGTN	61	74	14	100%	1	1	1	0	1	0.04	1	S	T	75	10	0.398650411
1392341	NVTWFHAIHVSGTNGTKRFD	61	80	20	100%	1	1	1	0	1	0.04	1	S	T	104	16	0.558544318
1392507	VTWFHAIHVSGTN	62	74	13	100%	1	1	1	0	1	0.04	1	S	T	75	10	0.398650411
1392508	VTWFHAIHVSGTNGT	62	76	15	100%	1	1	1	0	1	0.04	1	S	T	85	12	0.453552047
1392483	TWFHAIHVSGTNGTK	63	77	15	100%	1	1	1	0	1	0.04	1	S	T	86	12	0.458500669
1318206	HVSGTNGTK	69	77	9	100%	2	2	1	0	1	0.22	1	S	T	70	8	0.368708619
1392424	SGTNGTKRFDNPVLPFNDGV	71	90	20	100%	1	1	1	0	1	0.04	1	S	T	39	14	0.239524267
1309824	KRFDNPVL	77	84	8	100%	5	5	1	0	1	0.55	1	S	T	19	4	0.105414701
1329643	KRFDNPVLP	77	85	9	100%	5	5	1	0	1	0.55	1	S	T	20	5	0.113921713
1316333	FDNPVLPFNDGVYF	79	92	14	100%	4	2	1	0	0.5	0.1	0.89	S	T	25	9	0.154642556
1321049	LPFNDGVYF	84	92	9	100%	6	2	2	0	0.33	0.06	0.71	S	T	9	7	0.080973843
1315357	DGVYFASTEK	88	97	10	100%	2	1	1	0	0.5	0.02	0.97	S	T	30	10	0.181396482
1392525	YFASTEKSNIIRGWIFGTTL	91	110	20	100%	1	1	1	0	1	0.04	1	S	T	44	11	0.250012169
1392397	RGWIFGTT	102	109	8	100%	1	1	1	0	1	0.04	1	S	T	8	1	0.042387575
1392329	NNATNVVIKVCEFQFCNDPF	121	140	20	100%	1	1	1	0	1	0.04	1	S	T	27	5	0.147499692
1392070	CEFQFCNDPFLGVYYHKNNK	131	150	20	100%	1	1	1	0	1	0.04	1	S	T	128	11	0.658437694
1366891	QFCNDPFLGVYHKNNK	134	150	16	94.12%	1	1	1	0	1	0.04	1	S	T	128	11	0.658437694
1333886	SWMESEFRV	151	159	9	100%	3	1	1	0	0.33	0.01	0.85	S	T	69	8	0.363736037
1075111	VYSSANNCTFEY	159	170	12	100%	36	13	1	0	0.36	0.23	0.51	S	T	2	2	0.021933949
1327695	VYSSANNCTF	159	168	10	100%	4	2	1	0	0.5	0.1	0.89	S	T	2	2	0.021933949
1333782	SSANNCTFEY	161	170	10	100%	13	6	1	0	0.46	0.22	0.7	S	T	2	2	0.021933949
1324274	SANNCTFEY	162	170	9	100%	4	2	1	0	0.5	0.1	0.89	S	T	2	2	0.021933949
1309110	CTFEYVSQPFLMDLE	166	180	15	100%	61	21	4	0	0.34	0.24	0.47	S	T	27	10	0.168256326
1316355	FEYVSQPFLM	168	177	10	100%	5	2	1	0	0.4	0.08	0.8	S	T	20	7	0.122954303
1310603	LMDLEGKQGNFKNLR	176	190	15	100%	11	4	1	0	0.36	0.13	0.64	S	T	39	12	0.23073533
1313285	PINLVRDLPQGFSAL	209	223	15	100%	4	2	1	0	0.5	0.1	0.89	S	T	45	11	0.254750579
1313286	PINLVRDLPQGFWAL	209	223	15	93.33%	1	1	1	0	1	0.04	1	S	T	45	11	0.254750579
1392328	NLVRDLPQGFSALEPLVDLP	211	230	20	100%	1	1	1	0	1	0.04	1	S	T	44	13	0.25774035
1392174	GFSALEPL	219	226	8	100%	1	1	1	0	1	0.04	1	S	T	20	5	0.113921713
1392412	SALEPLVDLPIGINITRFQT	221	240	20	100%	1	1	1	0	1	0.04	1	S	T	33	9	0.190700896
1392354	PIGINITRF	230	238	9	100%	1	1	1	0	1	0.04	1	S	T	4	3	0.035539229
1392217	IGINITRFQTLLALHRSYLT	231	250	20	100%	1	1	1	0	1	0.04	1	S	T	46	11	0.259505265
1354273	GINITRFQTLLALHRSY	232	248	17	100%	1	1	1	0	1	0.04	1	S	T	41	9	0.228557584
1310513	ITRFQTLLALHRSYL	235	249	15	100%	40	24	2	0	0.6	0.46	0.73	S	T	42	8	0.23010097
1310865	TRFQTLLALHRSYLT	236	250	15	100%	25	8	3	0	0.32	0.17	0.5	S	T	43	9	0.238196493
1075077	TLLALHRSYLTPGDSSSGWTAGAAAYYVGYLQPRTFLLKYNEN	240	282	43	100%	4	2	1	0	0.5	0.1	0.89	S	T	95	29	0.546650383
1391530	YLTPGDSSSGWTAGAAAYYV	248	267	20	100%	1	1	1	0	1	0.04	1	S	T	50	16	0.297257911
1392352	PGDSSSGWTAGAAAYYVGYL	251	270	20	100%	1	1	1	0	1	0.04	1	S	T	46	15	0.27505511
1327824	WTAGAAAYY	258	266	9	100%	4	3	1	0	0.75	0.25	0.99	S	T	19	6	0.113687602
1392166	GAAAYYVGYLQPRTFLLKYN	261	280	20	100%	1	1	1	0	1	0.04	1	S	T	13	9	0.107962739
1309656	AAYYVGYL	263	270	8	100%	6	6	2	0	1	0.61	1	S	T	4	3	0.035539229
1309673	AYYVGYLQP	264	272	9	100%	5	5	1	0	1	0.55	1	S	T	4	4	0.043562766
1075131	YYVGYLQPRTFLL	265	277	13	100%	36	16	1	0	0.44	0.3	0.59	S	T	6	6	0.064875354
1329031	YYVGYLQPRTF	265	275	11	100%	4	3	1	0	0.75	0.25	0.99	S	T	6	6	0.064875354
1392203	GYLQPRTF	268	275	8	100%	1	1	1	0	1	0.04	1	S	T	5	5	0.054259292
1309147	YLQPRTFLL	269	277	9	100%	353	217	13	0	0.61	0.56	0.66	S	T	4	4	0.043562766
1324353	SETKCTLKSF	297	306	10	100%	5	2	1	0	0.4	0.08	0.8	S	T	6	4	0.049353419
1319328	IYQTSNFRV	312	320	9	100%	4	2	1	0	0.5	0.1	0.89	S	T	4	3	0.035539229
1310745	QPTESIVRFPNITNL	321	335	15	100%	16	5	1	0	0.31	0.13	0.54	S	T	3	3	0.032787186
1323461	QPTESIVRF	321	329	9	100%	6	2	2	0	0.33	0.06	0.71	S	T	2	2	0.021933949
1325420	TESIVRFPNITNL	323	335	13	100%	5	2	1	0	0.4	0.08	0.8	S	T	2	2	0.021933949
531734	FPNITNLCPFGEVFN	329	343	15	100%	5	3	1	0	0.6	0.19	0.92	S	T	4	4	0.043562766
1313277	PFGEVFNATRFASVY	337	351	15	100%	5	5	1	0	1	0.55	1	S	T	12	6	0.084356981
1310886	VFNATRFASVYAWNR	341	355	15	100%	23	7	2	0	0.3	0.15	0.49	S	T	13	7	0.094476388
1323761	RFASVYAWNR	346	355	10	100%	2	1	1	0	0.5	0.02	0.97	S	T	10	4	0.064397154
1316312	FASVYAWNR	347	355	9	100%	2	1	1	0	0.5	0.02	0.97	S	T	6	3	0.042398984
1329156	ASVYAWNRKRISN	348	360	13	100%	1	1	1	0	1	0.04	1	S	T	9	5	0.066713149
1311525	VYAWNRKRI	350	358	9	100%	1	1	1	0	1	0.04	1	S	T	5	4	0.046265142
1075118	YAWNRKRISNCVADYSVLYNSASFSTFKCYGVSPTKLNDLCFT	351	393	43	100%	4	2	1	0	0.5	0.1	0.89	S	T	17	11	0.134907195
1392439	SVLYNSASF	366	374	9	100%	1	1	1	0	1	0.04	1	S	T	7	3	0.046310485
1313244	NSASFSTFK	370	378	9	100%	2	1	1	0	0.5	0.02	0.97	S	T	2	1	0.014179075
1311170	KCYGVSPTK	378	386	9	100%	14	7	3	0	0.5	0.26	0.73	S	T	2	1	0.014179075
1074951	KLNDLCFTNVYADSFVIR	386	403	18	100%	36	16	1	0	0.44	0.3	0.59	S	T	1	1	0.011004433
1125080	KLNDLCFTNV	386	395	10	100%	3	2	1	0	0.67	0.14	0.98	S	T	1	1	0.011004433
1312311	DLCFTNVYADSFVIR	389	403	15	100%	5	3	1	0	0.6	0.19	0.92	S	T	1	1	0.011004433
1322744	NVYADSFVIR	394	403	10	100%	2	1	1	0	0.5	0.02	0.97	S	T	0	0	0
1317124	FVIRGDEVR	400	408	9	100%	2	1	1	0	0.5	0.02	0.97	S	T	1	1	0.011004433
1310891	VIRGDEVRQIAPGQT	401	415	15	100%	16	6	2	0	0.38	0.18	0.6	S	T	4	4	0.043562766
1323249	QIAPGQTGK	409	417	9	100%	2	2	1	0	1	0.22	1	S	T	16	4	0.091168275
1319519	KIADYNYKL	417	425	9	100%	27	10	3	0	0.37	0.22	0.54	S	T	13	1	0.067689876
1074214	YNYKLPDDFTGCVIA	421	435	15	100%	8	3	2	0	0.38	0.11	0.7	S	T	2	1	0.014179075
1069293	DDFTGCVIAWNSNNL	427	441	15	100%	1	1	1	0	1	0.04	1	S	T	15	4	0.086512373
1310565	LDSKVGGNYNYLYRL	441	455	15	100%	1	1	1	0	1	0.04	1	S	T	34	7	0.18801005
1392253	KVGGNYNYLYRLFRK	444	458	15	100%	1	1	1	0	1	0.04	1	S	T	35	8	0.196295943
1073698	VGGNYNYLYRLFRKS	445	459	15	100%	1	1	1	0	1	0.04	1	S	T	35	8	0.196295943
1326471	VGGNYNYLY	445	453	9	100%	4	2	1	0	0.5	0.1	0.89	S	T	32	5	0.172072759
1329486	GNYNYLYRLF	447	456	10	100%	4	2	1	0	0.5	0.1	0.89	S	T	30	5	0.16220476
1313269	NYNYLYRLF	448	456	9	100%	16	6	4	0	0.38	0.18	0.6	S	T	30	5	0.16220476
1328431	YNYLYRLFR	449	457	9	100%	2	1	1	0	0.5	0.02	0.97	S	T	30	5	0.16220476
1319957	KSNLKPFER	458	466	9	100%	2	1	1	0	0.5	0.02	0.97	S	T	2	2	0.021933949
1338498	LKPFERDISTEIYQAGSTPCNGVEGFNCYFPLQ	461	493	33	100%	1	1	1	0	1	0.04	1	S	T	65	13	0.357829737
1319894	KPFERDISTEI	462	472	11	100%	5	2	1	0	0.4	0.08	0.8	S	T	3	2	0.02479635
1392132	EIYQAGST	471	478	8	100%	1	1	1	0	1	0.04	1	S	T	25	5	0.137780521
1392133	EIYQAGSTPCNGVEGFNCYF	471	490	20	100%	1	1	1	0	1	0.04	1	S	T	63	12	0.345014207
1383172	IYQAGSTPCNGVEGFNCYFP	472	491	20	100%	1	1	1	0	1	0.04	1	S	T	62	11	0.337132875
1313696	STPCNGVEGFNCYFP	477	491	15	100%	5	5	1	0	1	0.55	1	S	T	59	9	0.316657325
1075016	PTNGVGYQPYRVVVLSFELLHAPATVCGPKKSTNLVKNKCVNF	499	541	43	100%	4	2	1	0	0.5	0.1	0.89	S	T	43	11	0.2452911
1392324	NGVGYQPYRVVVLSFELLHA	501	520	20	100%	1	1	1	0	1	0.04	1	S	T	34	6	0.184817462
1334184	VGYQPYRVV	503	511	9	100%	3	1	1	0	0.33	0.01	0.85	S	T	2	2	0.021933949
1074918	GYQPYRVVVLSF	504	515	12	100%	36	12	1	0	0.33	0.2	0.48	S	T	2	2	0.021933949
1334394	YQPYRVVVL	505	513	9	100%	3	1	1	0	0.33	0.01	0.85	S	T	1	1	0.011004433
1314034	YQPYRVVVLSFELLH	505	519	15	100%	5	5	1	0	1	0.55	1	S	T	3	3	0.032787186
1323467	QPYRVVVL	506	513	8	100%	5	3	1	0	0.6	0.19	0.92	S	T	1	1	0.011004433
1313517	RVVVLSFELLHAPAT	509	523	15	100%	5	5	1	0	1	0.55	1	S	T	12	4	0.072952475
1392512	VVVLSFEL	510	517	8	100%	1	1	1	0	1	0.04	1	S	T	2	2	0.021933949
1310002	VVLSFELL	511	518	8	100%	6	3	2	0	0.5	0.15	0.84	S	T	2	2	0.021933949
1310003	VVLSFELLH	511	519	9	100%	5	5	1	0	1	0.55	1	S	T	2	2	0.021933949
1392510	VVLSFELLHAPATVCGPKKS	511	530	20	100%	1	1	1	0	1	0.04	1	S	T	13	5	0.082492821
1309870	LSFELLHA	513	520	8	100%	5	5	1	0	1	0.55	1	S	T	7	3	0.046310485
1071268	LLHAPATVCGPKKST	517	531	15	100%	1	1	1	0	1	0.04	1	S	T	12	4	0.072952475
1311370	GPKKSTNL	526	533	8	100%	1	1	1	0	1	0.04	1	S	T	2	2	0.021933949
1392465	TNLVKNKCVNFNFNGLTGTG	531	550	20	100%	1	1	1	0	1	0.04	1	S	T	3	3	0.032787186
1332741	LVKNKCVNF	533	541	9	100%	3	1	1	0	0.33	0.01	0.85	S	T	2	2	0.021933949
1070787	KNKCVNFNFNGLTGT	535	549	15	100%	1	1	1	0	1	0.04	1	S	T	2	2	0.021933949
1392241	KNKCVNFNF	535	543	9	100%	1	1	1	0	1	0.04	1	S	T	1	1	0.011004433
1392098	CVNFNFNGL	538	546	9	100%	1	1	1	0	1	0.04	1	S	T	1	1	0.011004433
70066	VNFNFNGL	539	546	8	100%	4	4	1	0	1	0.47	1	S	T	1	1	0.011004433
1309994	VNFNFNGLT	539	547	9	100%	5	5	1	0	1	0.55	1	S	T	2	2	0.021933949
1392155	FNFNGLTGTGVLTESNKKFL	541	560	20	100%	1	1	1	0	1	0.04	1	S	T	10	5	0.070423032
1334234	VLTESNKKF	551	559	9	100%	2	1	1	0	0.5	0.02	0.97	S	T	8	3	0.050446831
1325421	TESNKKFLPFQQF	553	565	13	100%	5	2	1	0	0.4	0.08	0.8	S	T	8	3	0.050446831
1319485	KFLPFQQFGR	558	567	10	100%	2	1	1	0	0.5	0.02	0.97	S	T	7	3	0.046310485
1392350	PFQQFGRDIADTTDAVRDPQ	561	580	20	100%	1	1	1	0	1	0.04	1	S	T	18	6	0.109246792
1328471	YQDVNCTEV	612	620	9	100%	2	1	1	0	0.5	0.02	0.97	S	T	26	4	0.13963708
1326246	VAIHADQLTPTW	622	633	12	100%	1	1	1	0	1	0.04	1	S	T	19	6	0.113687602
1318459	IHADQLTPTW	624	633	10	100%	1	1	1	0	1	0.04	1	S	T	9	4	0.06032749
1323406	QLTPTWRVY	628	636	9	100%	1	1	1	0	1	0.04	1	S	T	4	2	0.028312627
1324116	RVYSTGSNV	634	642	9	100%	3	1	1	0	0.33	0.01	0.85	S	T	12	5	0.078336099
1325105	STGSNVFQTR	637	646	10	100%	2	1	1	0	0.5	0.02	0.97	S	T	14	7	0.09823624
1314194	AEHVNNSY	653	660	8	100%	5	2	1	0	0.4	0.08	0.8	S	T	26	5	0.142630351
1309995	VNNSYECD	656	663	8	100%	5	5	1	0	1	0.55	1	S	T	4	3	0.035539229
1309996	VNNSYECDI	656	664	9	100%	5	5	1	0	1	0.55	1	S	T	4	3	0.035539229
1309908	NSYECDIP	658	665	8	100%	5	5	1	0	1	0.55	1	S	T	3	2	0.02479635
1323599	QTNSPRRAR	677	685	9	100%	2	1	1	0	0.5	0.02	0.97	S	T	70	7	0.366298155
1311590	SPRRARSVA	680	688	9	100%	13	5	2	0	0.38	0.16	0.63	S	T	45	6	0.239256172
1074855	ARSVASQSIIAYTMSLGAENSVAYSNNSIAIPTNFTISVTTEI	684	726	43	100%	4	2	1	0	0.5	0.1	0.89	S	T	55	15	0.31653705
1075041	RSVASQSIIAYTMSL	685	699	15	100%	36	16	1	0	0.44	0.3	0.59	S	T	16	6	0.10057374
1324060	RSVASQSII	685	693	9	100%	1	1	1	0	1	0.04	1	S	T	12	4	0.072952475
1325128	SVASQSIIAY	686	695	10	100%	4	3	1	0	0.75	0.25	0.99	S	T	13	5	0.082492821
1326261	VASQSIIAY	687	695	9	100%	7	4	2	0	0.57	0.22	0.86	S	T	13	5	0.082492821
1309137	SIIAYTMSL	691	699	9	100%	45	21	5	0	0.47	0.34	0.59	S	T	4	2	0.028312627
1309779	IIAYTMSL	692	699	8	100%	5	5	1	0	1	0.55	1	S	T	4	2	0.028312627
1322613	NSIAIPTNF	710	718	9	100%	1	1	1	0	1	0.04	1	S	T	7	1	0.03739116
1317060	FTISVTTEI	718	726	9	100%	4	2	1	0	0.5	0.1	0.89	S	T	4	3	0.035539229
1075068	SVTTEILPVSMTKTSVDCTMYICGDSTECSNLLLQYGSFCTQL	721	763	43	100%	4	2	1	0	0.5	0.1	0.89	S	T	16	12	0.138389182
1333801	STECSNLLLQY	746	756	11	100%	13	7	1	0	0.54	0.29	0.77	S	T	3	3	0.032787186
1325401	TECSNLLLQY	747	756	10	100%	5	3	1	0	0.6	0.19	0.92	S	T	3	3	0.032787186
1392244	KPSKRSFIEDLLFNKVTLAD	811	830	20	100%	1	1	1	0	1	0.04	1	S	T	16	7	0.106109562
1370489	SKRSFIEDLLFNKVTLA	813	829	17	100%	13	5	2	0	0.38	0.16	0.63	S	T	7	6	0.067543701
1310796	SFIEDLLFNKVTLAD	816	830	15	100%	27	9	2	0	0.33	0.18	0.5	S	T	5	5	0.054259292
1392110	DLLFNKVTL	820	828	9	100%	1	1	1	0	1	0.04	1	S	T	3	3	0.032787186
1074907	GFIKQYGDCLGDIAARDLICAQKFNGLTVLPPLLTDEMIAQYT	832	874	43	100%	4	2	1	0	0.5	0.1	0.89	S	T	29	11	0.181831242
1310623	LTDEMIAQY	865	873	9	100%	47	17	6	0	0.36	0.24	0.49	S	T	2	1	0.014179075
1074998	MIAQYTSALLAGTITSGWTFGAGAALQIPFAMQMAYRFNGIGV	869	911	43	100%	4	2	1	0	0.5	0.1	0.89	S	T	17	6	0.104872599
1323266	QIPFAMQMAY	895	904	10	100%	4	2	1	0	0.5	0.1	0.89	S	T	3	1	0.018279624
1318829	IPFAMQMAY	896	904	9	100%	5	2	2	0	0.4	0.08	0.8	S	T	3	1	0.018279624
62221	SVLNDILSR	975	983	9	100%	2	1	1	0	0.5	0.02	0.97	S	T	12	2	0.064883302
1074929	ILSRLDKVEAEVQIDRLITGRLQSLQTYVTQQLIRAAEIRASA	980	1022	43	100%	4	2	1	0	0.5	0.1	0.89	S	T	19	3	0.102255114
1075088	VEAEVQIDRLITGR	987	1000	14	100%	18	6	1	0	0.33	0.16	0.54	S	T	0	0	0
54725	RLQSLQTYV	1000	1008	9	100%	27	18	4	0	0.67	0.49	0.81	S	T	0	0	0
1323919	RLQSLQTY	1000	1007	8	100%	3	1	1	0	0.33	0.01	0.85	S	T	0	0	0
1072604	SFPQSAPHGVVFLHV	1051	1065	15	100%	1	1	1	0	1	0.04	1	S	T	4	2	0.028312627
1392420	SFPQSAPHGVVFLHVTYVPA	1051	1070	20	100%	1	1	1	0	1	0.04	1	S	T	6	4	0.049353419
1316853	FPQSAPHGV	1052	1060	9	100%	6	3	2	0	0.5	0.15	0.84	S	T	1	1	0.011004433
1074847	APHGVVFLHVTYV	1056	1068	13	100%	36	19	1	0	0.53	0.38	0.67	S	T	4	2	0.028312627
1071768	PHGVVFLHVTYVPAQ	1057	1071	15	100%	1	1	1	0	1	0.04	1	S	T	6	4	0.049353419
23200	GVVFLHVTY	1059	1067	9	100%	2	1	1	0	0.5	0.02	0.97	S	T	3	1	0.018279624
1318209	HVTYVPAQEK	1064	1073	10	100%	2	1	1	0	0.5	0.02	0.97	S	T	7	4	0.052762628
1069576	FTTAPAICHDGKAHF	1075	1089	15	100%	1	1	1	0	1	0.04	1	S	T	22	7	0.13178702
1317875	GVFVSNGTHW	1093	1102	10	100%	1	1	1	0	1	0.04	1	S	T	14	3	0.07787286
1327418	VYDPLQPELDSF	1137	1148	12	100%	4	3	1	0	0.75	0.25	0.99	S	T	9	5	0.066713149
1322298	NASVVNIQK	1173	1181	9	100%	2	1	1	0	0.5	0.02	0.97	S	T	11	2	0.059983085
1309518	LNEVAKNLNESLIDLQELGK	1186	1205	20	100%	1	1	1	0	1	0.04	1	S	T	12	6	0.084356981
1309756	GKYEQYIKW	1204	1212	9	100%	5	5	1	0	1	0.55	1	S	T	4	3	0.035539229
1309829	KYEQYIKWP	1205	1213	9	100%	5	5	1	0	1	0.55	1	S	T	4	3	0.035539229
1075120	YEQYIKWPWYI	1206	1216	11	100%	43	19	2	0	0.44	0.31	0.57	S	T	3	2	0.02479635
1310756	QYIKWPWYI	1208	1216	9	100%	47	18	8	0	0.38	0.26	0.51	S	T	2	1	0.014179075
1323673	QYIKWPWYIW	1208	1217	10	100%	2	1	1	0	0.5	0.02	0.97	S	T	2	1	0.014179075
1311572	KWPWYIWLGF	1211	1220	10	100%	6	3	2	0	0.5	0.15	0.84	S	T	8	1	0.042387575
1316323	FDEDDSEPVL	1256	1265	10	100%	5	2	1	0	0.4	0.08	0.8	S	T	36	6	0.19464409
1334468	LIVNSVLLFLAFVV	12	25	14	100%	5	5	1	0	1	0.55	1	E	B	10	3	0.059204059
1309525	MADSNGTITVEELKKLLEQ	1	19	19	100%	120	70	1	0	0.58	0.49	0.67	M	B	24	7	0.140825045
1385328	MADSNGTITVEELKKL	1	16	16	100%	40	36	1	0	0.9	0.79	0.96	M	B	22	5	0.123373974
1385329	MADSNGTITVEELKKLLEQWNLVI	1	24	24	100%	1	1	1	0	1	0.04	1	M	B	25	8	0.149850482
1377372	ADSNGTITVEELKKLL	2	17	16	100%	40	35	1	0	0.88	0.75	0.95	M	B	23	6	0.131979395
1379097	DSNGTITVEELKKLLE	3	18	16	100%	40	34	1	0	0.85	0.73	0.93	M	B	11	5	0.074305732
1388813	SNGTITVEELKKLLEQ	4	19	16	100%	40	35	1	0	0.88	0.75	0.95	M	B	8	5	0.063205537
1385936	NGTITVEELKKLLEQW	5	20	16	100%	40	36	1	0	0.9	0.79	0.96	M	B	6	4	0.049353419
1313207	NGTITVEELKKLLEQ	5	19	15	100%	1	1	1	0	1	0.04	1	M	B	6	4	0.049353419
1381852	GTITVEELKKLLEQWN	6	21	16	100%	40	36	1	0	0.9	0.79	0.96	M	B	6	4	0.049353419
1389636	TITVEELKKLLEQWNL	7	22	16	100%	40	38	1	0	0.95	0.85	0.99	M	B	6	4	0.049353419
1383101	ITVEELKKLLEQWNLV	8	23	16	100%	40	39	1	0	0.98	0.89	1	M	B	4	3	0.035539229
1390075	TVEELKKLLEQWNLVI	9	24	16	100%	40	33	1	0	0.83	0.7	0.91	M	B	5	4	0.046265142
1377483	AGHHLGRCDIKDLPKE	152	167	16	100%	40	33	1	0	0.83	0.7	0.91	M	B	10	3	0.059204059
1377484	AGHHLGRCDIKDLPKEITVATSRTLS	152	177	26	100%	1	1	1	0	1	0.04	1	M	B	13	4	0.077392251
1381236	GHHLGRCDIKDLPKEI	153	168	16	100%	40	34	1	0	0.85	0.73	0.93	M	B	10	3	0.059204059
1382079	HHLGRCDIKDLPKEIT	154	169	16	100%	40	33	1	0	0.83	0.7	0.91	M	B	10	3	0.059204059
1382130	HLGRCDIKDLPKEITV	155	170	16	100%	40	33	1	0	0.83	0.7	0.91	M	B	10	3	0.059204059
1384461	LGRCDIKDLPKEITVA	156	171	16	100%	40	34	1	0	0.85	0.73	0.93	M	B	2	2	0.021933949
1381650	GRCDIKDLPKEITVAT	157	172	16	100%	40	33	1	0	0.83	0.7	0.91	M	B	2	2	0.021933949
1387524	RCDIKDLPKEITVATS	158	173	16	100%	40	34	1	0	0.85	0.73	0.93	M	B	2	2	0.021933949
1378052	CDIKDLPKEITVATSR	159	174	16	100%	40	33	1	0	0.83	0.7	0.91	M	B	2	2	0.021933949
1334458	DIKDLPKEITVATSRT	160	175	16	100%	60	34	2	0	0.57	0.44	0.68	M	B	5	3	0.03877946
1382649	IKDLPKEITVATSRTL	161	176	16	100%	40	33	1	0	0.83	0.7	0.91	M	B	5	3	0.03877946
1383272	KDLPKEITVATSRTLS	162	177	16	100%	40	33	1	0	0.83	0.7	0.91	M	B	5	3	0.03877946
1389742	TLSYYKLGASQRVAGD	175	190	16	100%	40	35	1	0	0.88	0.75	0.95	M	B	9	6	0.073657735
1389743	TLSYYKLGASQRVAGDSGFA	175	194	20	100%	1	1	1	0	1	0.04	1	M	B	10	7	0.084083381
1385132	LSYYKLGASQRVAGDS	176	191	16	100%	40	35	1	0	0.88	0.75	0.95	M	B	6	5	0.056937972
1389298	SYYKLGASQRVAGDSG	177	192	16	100%	40	34	1	0	0.85	0.73	0.93	M	B	6	5	0.056937972
1391764	YYKLGASQRVAGDSGF	178	193	16	100%	40	32	1	0	0.8	0.67	0.89	M	B	6	5	0.056937972
1391464	YKLGASQRVAGDSGFA	179	194	16	100%	40	34	1	0	0.85	0.73	0.93	M	B	7	6	0.067543701
1384412	LGASQRVAGDSGFAAY	181	196	16	100%	40	34	1	0	0.85	0.73	0.93	M	B	7	6	0.067543701
1384414	LGASQRVAGDSGFAAYSRYRIGNYKLNTDHSS	181	212	32	100%	1	1	1	0	1	0.04	1	M	B	16	9	0.118331217
1380881	GASQRVAGDSGFAAYS	182	197	16	100%	40	33	1	0	0.83	0.7	0.91	M	B	7	6	0.067543701
1334456	ASQRVAGDSGFAAYS	183	197	15	100%	20	7	1	0	0.35	0.18	0.55	M	B	7	6	0.067543701
1377882	ASQRVAGDSGFAAYSR	183	198	16	100%	40	32	1	0	0.8	0.67	0.89	M	B	7	6	0.067543701
1388977	SQRVAGDSGFAAYSRY	184	199	16	100%	40	32	1	0	0.8	0.67	0.89	M	B	6	5	0.056937972
1387385	QRVAGDSGFAAYSRYR	185	200	16	100%	40	31	1	0	0.78	0.64	0.87	M	B	5	4	0.046265142
1313381	QRVAGDSGFAAYSRY	185	199	15	100%	1	1	1	0	1	0.04	1	M	B	5	4	0.046265142
1387989	RVAGDSGFAAYSRYRI	186	201	16	100%	40	32	1	0	0.8	0.67	0.89	M	B	4	4	0.043562766
1390174	VAGDSGFAAYSRYRIG	187	202	16	100%	40	30	1	0	0.75	0.61	0.85	M	B	3	3	0.032787186
1377468	AGDSGFAAYSRYRIGN	188	203	16	100%	40	31	1	0	0.78	0.64	0.87	M	B	3	3	0.032787186
1380962	GDSGFAAYSRYRIGNY	189	204	16	100%	40	30	1	0	0.75	0.61	0.85	M	B	2	2	0.021933949
1312537	GDSGFAAYSRYRIGN	189	203	15	100%	1	1	1	0	1	0.04	1	M	B	2	2	0.021933949
1379081	DSGFAAYSRYRIGNYK	190	205	16	100%	40	33	1	0	0.83	0.7	0.91	M	B	2	2	0.021933949
1388327	SGFAAYSRYRIGNYKL	191	206	16	100%	40	40	1	0	1	0.93	1	M	B	2	2	0.021933949
1381044	GFAAYSRYRIGNYKLN	192	207	16	100%	40	37	1	0	0.93	0.82	0.98	M	B	2	2	0.021933949
1380209	FAAYSRYRIGNYKLNT	193	208	16	100%	40	35	1	0	0.88	0.75	0.95	M	B	2	2	0.021933949
1377315	AAYSRYRIGNYKLNTD	194	209	16	100%	40	32	1	0	0.8	0.67	0.89	M	B	8	3	0.050446831
1378028	AYSRYRIGNYKLNTDH	195	210	16	100%	40	34	1	0	0.85	0.73	0.93	M	B	7	2	0.040999736
1391666	YSRYRIGNYKLNTDHS	196	211	16	100%	40	39	1	0	0.98	0.89	1	M	B	7	2	0.040999736
1389032	SRYRIGNYKLNTDHSS	197	212	16	100%	40	35	1	0	0.88	0.75	0.95	M	B	9	3	0.054757367
1383582	KLNTDHSSSSDNIALL	205	220	16	100%	40	33	1	0	0.83	0.7	0.91	M	B	9	3	0.054757367
1383583	KLNTDHSSSSDNIALLVQ	205	222	18	100%	1	1	1	0	1	0.04	1	M	B	9	3	0.054757367
1384799	LNTDHSSSSDNIALLV	206	221	16	100%	40	31	1	0	0.78	0.64	0.87	M	B	9	3	0.054757367
1386398	NTDHSSSSDNIALLVQ	207	222	16	100%	40	32	1	0	0.8	0.67	0.89	M	B	9	3	0.054757367
1389375	TDHSSSSDNIALLVQ	208	222	15	100%	40	32	1	0	0.8	0.67	0.89	M	B	9	3	0.054757367
1312305	DHSSSSDNIALLVQ	209	222	14	100%	40	31	1	0	0.78	0.64	0.87	M	B	9	3	0.054757367
1382255	HSSSSDNIALLVQ	210	222	13	100%	40	31	1	0	0.78	0.64	0.87	M	B	3	2	0.02479635
1309971	SSSSDNIALLVQ	211	222	12	100%	40	31	1	0	0.78	0.64	0.87	M	B	3	2	0.02479635
1387278	QNQRNAPRITFGGPSD	7	22	16	100%	40	36	1	0	0.9	0.79	0.96	N	B	73	14	0.399961797
1387279	QNQRNAPRITFGGPSDSTGSN	7	27	21	100%	1	1	1	0	1	0.04	1	N	B	83	18	0.460578392
1386303	NQRNAPRITFGGPSDS	8	23	16	100%	40	35	1	0	0.88	0.75	0.95	N	B	69	13	0.377395441
1387377	QRNAPRITFGGPSDST	9	24	16	100%	40	35	1	0	0.88	0.75	0.95	N	B	67	13	0.367600537
1313380	QRNAPRITFGGPSDS	9	23	15	100%	1	1	1	0	1	0.04	1	N	B	63	12	0.345014207
1387793	RNAPRITFGGPSDSTG	10	25	16	100%	40	35	1	0	0.88	0.75	0.95	N	B	68	13	0.372495172
1385708	NAPRITFGGPSDSTGS	11	26	16	100%	40	33	1	0	0.83	0.7	0.91	N	B	69	13	0.377395441
1377774	APRITFGGPSDSTGSN	12	27	16	100%	40	32	1	0	0.8	0.67	0.89	N	B	69	13	0.377395441
1313309	PRITFGGPSDSTGSN	13	27	15	100%	1	1	1	0	1	0.04	1	N	B	58	12	0.32063403
1343959	PRITFGGPSDS	13	23	11	100%	1	1	1	0	1	0.04	1	N	B	48	8	0.259520557
1387692	RITFGGPSDSTGSNQN	14	29	16	100%	40	33	1	0	0.83	0.7	0.91	N	B	43	13	0.253151676
1387693	RITFGGPSDSTGSNQNG	14	30	17	100%	1	1	1	0	1	0.04	1	N	B	48	14	0.280154722
1383046	ITFGGPSDSTGSNQNG	15	30	16	100%	40	34	1	0	0.85	0.73	0.93	N	B	40	13	0.239534058
1387259	QNGERSGARSKQRRPQ	28	43	16	100%	40	31	1	0	0.78	0.64	0.87	N	B	38	14	0.235151655
1387260	QNGERSGARSKQRRPQGLPNNTASWFTA	28	55	28	100%	1	1	1	0	1	0.04	1	N	B	40	15	0.248464398
1385895	NGERSGARSKQRRPQG	29	44	16	100%	40	32	1	0	0.8	0.67	0.89	N	B	35	13	0.217426681
1381027	GERSGARSKQRRPQGL	30	45	16	100%	40	31	1	0	0.78	0.64	0.87	N	B	33	12	0.203986041
1379994	ERSGARSKQRRPQGLP	31	46	16	100%	40	31	1	0	0.78	0.64	0.87	N	B	28	11	0.177565973
1387915	RSGARSKQRRPQGLPN	32	47	16	100%	40	33	1	0	0.83	0.7	0.91	N	B	27	10	0.168256326
1388305	SGARSKQRRPQGLPNN	33	48	16	100%	40	31	1	0	0.78	0.64	0.87	N	B	25	9	0.154642556
1313553	SGARSKQRRPQGLPN	33	47	15	100%	1	1	1	0	1	0.04	1	N	B	25	9	0.154642556
1311682	GARSKQRRPQGLPN	34	47	14	100%	1	1	1	0	1	0.04	1	N	B	22	8	0.136653832
1380879	GARSKQRRPQGLPNNT	34	49	16	100%	40	32	1	0	0.8	0.67	0.89	N	B	24	9	0.150329469
1377838	ARSKQRRPQGLPNNTA	35	50	16	100%	40	32	1	0	0.8	0.67	0.89	N	B	23	8	0.141000091
1387924	RSKQRRPQGLPNNTAS	36	51	16	100%	40	33	1	0	0.83	0.7	0.91	N	B	17	7	0.110198491
1388658	SKQRRPQGLPNNTASW	37	52	16	100%	40	32	1	0	0.8	0.67	0.89	N	B	14	6	0.092243746
1313575	SKQRRPQGLPNNTAS	37	51	15	100%	1	1	1	0	1	0.04	1	N	B	14	6	0.092243746
1345251	SKQRRPQGLPN	37	47	11	100%	1	1	1	0	1	0.04	1	N	B	12	5	0.078336099
1383784	KQRRPQGLPNNTASWF	38	53	16	100%	40	31	1	0	0.78	0.64	0.87	N	B	12	5	0.078336099
1387382	QRRPQGLPNNTASWFT	39	54	16	100%	40	38	1	0	0.95	0.85	0.99	N	B	11	4	0.068613946
1387894	RRPQGLPNNTASWFTA	40	55	16	100%	40	39	1	0	0.98	0.89	1	N	B	9	3	0.054757367
1311775	NNTASWFTAL	47	56	10	100%	1	1	1	0	1	0.04	1	N	B	2	1	0.014179075
1382936	IRGGDGKMKDLSPRWY	94	109	16	100%	40	31	1	0	0.78	0.64	0.87	N	B	5	2	0.032272378
1381107	GGDGKMKDLSPRWYFY	96	111	16	100%	40	37	1	0	0.93	0.82	0.98	N	B	5	2	0.032272378
1381108	GGDGKMKDLSPRWYFYY	96	112	17	100%	1	1	1	0	1	0.04	1	N	B	5	2	0.032272378
1380932	GDGKMKDLSPRWYFYY	97	112	16	100%	40	39	1	0	0.98	0.89	1	N	B	4	1	0.022813125
1386573	PEAGLPYGANKDGIIW	117	132	16	100%	40	35	1	0	0.88	0.75	0.95	N	B	12	6	0.084356981
1386574	PEAGLPYGANKDGIIWVAT	117	135	19	100%	1	1	1	0	1	0.04	1	N	B	25	8	0.149850482
1379312	EAGLPYGANKDGIIWV	118	133	16	100%	40	37	1	0	0.93	0.82	0.98	N	B	12	6	0.084356981
1377493	AGLPYGANKDGIIWVA	119	134	16	100%	40	36	1	0	0.9	0.79	0.96	N	B	15	7	0.102118292
1381448	GLPYGANKDGIIWVAT	120	135	16	100%	40	38	1	0	0.95	0.85	0.99	N	B	20	7	0.122954303
1386977	PYGANKDGIIWVATEG	122	137	16	100%	40	40	1	0	1	0.93	1	N	B	19	6	0.113687602
1380861	GANKDGIIWVATEGAL	124	139	16	100%	40	36	1	0	0.9	0.79	0.96	N	B	27	7	0.154686542
1386016	NKDGIIWVATEGALNT	126	141	16	100%	40	36	1	0	0.9	0.79	0.96	N	B	32	8	0.182069129
1386017	NKDGIIWVATEGALNTP	126	142	17	100%	1	1	1	0	1	0.04	1	N	B	34	9	0.195356774
1383248	KDGIIWVATEGALNTP	127	142	16	100%	40	36	1	0	0.9	0.79	0.96	N	B	34	9	0.195356774
1334488	WVATEGALNTPKDHIGTRNPANNAAIVLQLPQGTTLPKGFYAEGSRG	132	178	47	100%	1	1	1	0	1	0.04	1	N	B	91	26	0.520876985
1392467	TPKDHIGTRNPANNAAIVLQLPQGTTLPKGFYAEGSRGG	141	179	39	100%	19	8	1	0	0.42	0.23	0.62	N	B	69	22	0.406354503
1334454	ANNAAIVLQLPQGTTLPKG	152	170	19	100%	20	13	1	0	0.65	0.44	0.82	N	B	30	12	0.191111
1087662	NNAAIVLQLPQGTTLPKG	153	170	18	100%	1	1	1	0	1	0.04	1	N	B	21	11	0.149335045
1311774	NNAAIVLQLPQGTTLPKGFYAEGS	153	176	24	100%	1	1	1	0	1	0.04	1	N	B	24	12	0.166735344
1386145	NNAAIVLQLPQGTTLP	153	168	16	100%	40	33	1	0	0.83	0.7	0.91	N	B	21	11	0.149335045
1386146	NNAAIVLQLPQGTTLPKGFYAEGSRG	153	178	26	100%	1	1	1	0	1	0.04	1	N	B	25	13	0.176383464
1385686	NAAIVLQLPQGTTLPK	154	169	16	100%	40	32	1	0	0.8	0.67	0.89	N	B	21	11	0.149335045
1377289	AAIVLQLPQGTTLPKG	155	170	16	100%	40	34	1	0	0.85	0.73	0.93	N	B	20	10	0.139524435
1310265	AIVLQLPQGTTLPKG	156	170	15	100%	50	44	1	0	0.88	0.78	0.94	N	B	19	9	0.129713341
1377577	AIVLQLPQGTTLPKGF	156	171	16	100%	40	33	1	0	0.83	0.7	0.91	N	B	19	9	0.129713341
1383132	IVLQLPQGTTLPKGFY	157	172	16	100%	40	33	1	0	0.83	0.7	0.91	N	B	15	8	0.108279326
1075095	VLQLPQGTTLPKGFYA	158	173	16	100%	40	33	1	0	0.83	0.7	0.91	N	B	16	8	0.112058714
1384961	LQLPQGTTLPKGFYAE	159	174	16	100%	40	34	1	0	0.85	0.73	0.93	N	B	16	8	0.112058714
1387212	QLPQGTTLPKGFYAEG	160	175	16	100%	40	35	1	0	0.88	0.75	0.95	N	B	16	8	0.112058714
1311749	LPQGTTLPKGF	161	171	11	100%	1	1	1	0	1	0.04	1	N	B	12	6	0.084356981
1384882	LPQGTTLPKGFYAEGS	161	176	16	100%	40	34	1	0	0.85	0.73	0.93	N	B	15	7	0.102118292
1392280	LPQGTTLPKGFYAEGSRGGSQASSRSSSRSRNSSRNSTP	161	199	39	100%	19	8	1	0	0.42	0.23	0.62	N	B	85	25	0.489950645
1386825	PQGTTLPKGFYAEGSR	162	177	16	100%	40	31	1	0	0.78	0.64	0.87	N	B	10	6	0.077045704
1387120	QGTTLPKGFYAEGSRG	163	178	16	100%	40	31	1	0	0.78	0.64	0.87	N	B	10	6	0.077045704
1392375	QGTTLPKGFYAEGSRGGS	163	180	18	100%	1	1	1	0	1	0.04	1	N	B	13	7	0.094476388
1392437	SSRGTSPARMAGNGGDAALALLLLDRLNQLESKMSGKGQ	201	239	39	100%	19	7	1	0	0.37	0.19	0.57	N	B	186	27	0.980745941
1311779	PARMAGNGGDAALALLLLDRLNQLESKMSGKGQQQQGQ	207	244	38	100%	1	1	1	0	1	0.04	1	N	B	128	25	0.699985296
1377826	ARMAGNGGDAALALLL	208	223	16	100%	40	33	1	0	0.83	0.7	0.91	N	B	69	12	0.374473481
1377827	ARMAGNGGDAALALLLLDRLNQLESKMSGKG	208	238	31	100%	1	1	1	0	1	0.04	1	N	B	111	20	0.603943878
1387776	RMAGNGGDAALALLLL	209	224	16	100%	40	34	1	0	0.85	0.73	0.93	N	B	56	12	0.310939075
1385332	MAGNGGDAALALLLLD	210	225	16	100%	40	33	1	0	0.83	0.7	0.91	N	B	52	11	0.288323341
1377496	AGNGGDAALALLLLDR	211	226	16	100%	40	33	1	0	0.83	0.7	0.91	N	B	48	10	0.265687445
1381497	GNGGDAALALLLLDRL	212	227	16	100%	40	34	1	0	0.85	0.73	0.93	N	B	34	9	0.195356774
1385897	NGGDAALALLLLDRLN	213	228	16	100%	40	37	1	0	0.93	0.82	0.98	N	B	26	9	0.159007258
1381105	GGDAALALLLLDRLNQ	214	229	16	100%	40	35	1	0	0.88	0.75	0.95	N	B	22	8	0.136653832
1074903	GDAALALLLLDRLNQL	215	230	16	100%	40	36	1	0	0.9	0.79	0.96	N	B	20	8	0.128145884
1378299	DAALALLLLDRLNQLE	216	231	16	100%	40	34	1	0	0.85	0.73	0.93	N	B	13	7	0.094476388
1377291	AALALLLLDRLNQLES	217	232	16	100%	40	31	1	0	0.78	0.64	0.87	N	B	15	8	0.108279326
1312093	AALALLLLDRLNQLE	217	231	15	100%	1	1	1	0	1	0.04	1	N	B	13	7	0.094476388
1377619	ALALLLLDRLNQLESK	218	233	16	100%	40	35	1	0	0.88	0.75	0.95	N	B	12	7	0.090853257
1384139	LALLLLDRLNQLESKM	219	234	16	100%	40	34	1	0	0.85	0.73	0.93	N	B	31	7	0.173594847
1377643	ALLLLDRLNQLESKMS	220	235	16	100%	40	35	1	0	0.88	0.75	0.95	N	B	37	7	0.202573099
1311743	LLLLDRLNQLESKMSGKGQQQQGQ	221	244	24	100%	1	1	1	0	1	0.04	1	N	B	52	12	0.291671873
1384679	LLLLDRLNQLESKMSG	221	236	16	100%	40	34	1	0	0.85	0.73	0.93	N	B	37	7	0.202573099
1310598	LLLLDRLNQLESKMS	221	235	15	100%	1	1	1	0	1	0.04	1	N	B	34	6	0.184817462
1342979	LLLLDRLNQLE	221	231	11	100%	1	1	1	0	1	0.04	1	N	B	3	3	0.032787186
1384675	LLLDRLNQLESKMSGK	222	237	16	100%	40	33	1	0	0.83	0.7	0.91	N	B	37	7	0.202573099
1332637	LLDRLNQ	223	229	7	100%	55	19	1	0	0.35	0.23	0.48	N	B	2	2	0.021933949
1384635	LLDRLNQLESKMSGKG	223	238	16	100%	40	34	1	0	0.85	0.73	0.93	N	B	42	8	0.23010097
1384787	LNQLESKMSGKGQQQQ	227	242	16	100%	40	37	1	0	0.93	0.82	0.98	N	B	45	9	0.247886744
1384788	LNQLESKMSGKGQQQQG	227	243	17	100%	1	1	1	0	1	0.04	1	N	B	50	10	0.275390682
1386295	NQLESKMSGKGQQQQG	228	243	16	100%	40	40	1	0	1	0.93	1	N	B	50	10	0.275390682
1384354	LESKMSGKGQQQQGQT	230	245	16	100%	40	36	1	0	0.9	0.79	0.96	N	B	51	11	0.283489964
1384355	LESKMSGKGQQQQGQTVTKKS	230	250	21	100%	1	1	1	0	1	0.04	1	N	B	59	15	0.335423108
1380022	ESKMSGKGQQQQGQTV	231	246	16	100%	40	33	1	0	0.83	0.7	0.91	N	B	50	10	0.275390682
1388652	SKMSGKGQQQQGQTVT	232	247	16	100%	40	33	1	0	0.83	0.7	0.91	N	B	52	11	0.288323341
1383651	KMSGKGQQQQGQTVTK	233	248	16	100%	40	32	1	0	0.8	0.67	0.89	N	B	52	11	0.288323341
1385620	MSGKGQQQQGQTVTKK	234	249	16	100%	40	34	1	0	0.85	0.73	0.93	N	B	55	12	0.306106004
1388370	SGKGQQQQGQTVTKKS	235	250	16	100%	40	36	1	0	0.9	0.79	0.96	N	B	34	12	0.208359463
1311721	KGQQQQGQTVTKKSAAEASKKPRQ	237	260	24	100%	1	1	1	0	1	0.04	1	N	B	32	14	0.209707896
1312821	KGQQQQGQTVTKKSA	237	251	15	100%	1	1	1	0	1	0.04	1	N	B	28	11	0.177565973
1387115	QGQTVTKKSAAEASKK	242	257	16	100%	40	33	1	0	0.83	0.7	0.91	N	B	22	10	0.147397438
1387116	QGQTVTKKSAAEASKKPRQ	242	260	19	100%	1	1	1	0	1	0.04	1	N	B	23	11	0.157067449
1381648	GQTVTKKSAAEASKKP	243	258	16	100%	40	33	1	0	0.83	0.7	0.91	N	B	22	10	0.147397438
1387454	QTVTKKSAAEASKKPR	244	259	16	100%	40	34	1	0	0.85	0.73	0.93	N	B	17	9	0.12202531
1390119	TVTKKSAAEASKKPRQ	245	260	16	100%	40	31	1	0	0.78	0.64	0.87	N	B	17	9	0.12202531
67176	TVTKKSAAEASKKPR	245	259	15	100%	1	1	1	0	1	0.04	1	N	B	16	8	0.112058714
1311869	TKKSAAEASKKPR	247	259	13	100%	1	1	1	0	1	0.04	1	N	B	15	7	0.102118292
1087595	KSAAEASKKPRQKRTATK	249	266	18	100%	1	1	1	0	1	0.04	1	N	B	15	8	0.108279326
1383837	KSAAEASKKPRQKRTA	249	264	16	100%	40	35	1	0	0.88	0.75	0.95	N	B	13	7	0.094476388
1312901	KSAAEASKKPRQKRT	249	263	15	100%	1	1	1	0	1	0.04	1	N	B	13	7	0.094476388
1388047	SAAEASKKPRQKRTAT	250	265	16	100%	40	32	1	0	0.8	0.67	0.89	N	B	12	7	0.090853257
1377281	AAEASKKPRQKRTATK	251	266	16	100%	40	35	1	0	0.88	0.75	0.95	N	B	11	6	0.080619682
1332121	GNFGDQELIRQGTDY	284	298	15	100%	1	1	1	0	1	0.04	1	N	B	11	5	0.074305732
1377559	AIKLDDKDPNFKDQVI	336	351	16	100%	40	33	1	0	0.83	0.7	0.91	N	B	9	6	0.073657735
1383547	KLDDKDPNFKDQVILL	338	353	16	100%	40	32	1	0	0.8	0.67	0.89	N	B	9	6	0.073657735
1383548	KLDDKDPNFKDQVILLNKH	338	356	19	100%	1	1	1	0	1	0.04	1	N	B	10	7	0.084083381
1384215	LDDKDPNFKDQVILLN	339	354	16	100%	40	34	1	0	0.85	0.73	0.93	N	B	10	7	0.084083381
1378398	DDKDPNFKDQVILLNK	340	355	16	100%	40	36	1	0	0.9	0.79	0.96	N	B	10	7	0.084083381
1378738	DKDPNFKDQVILLNKH	341	356	16	100%	40	38	1	0	0.95	0.85	0.99	N	B	10	7	0.084083381
1382090	HIDAYKTFPPTEPKKD	356	371	16	100%	40	34	1	0	0.85	0.73	0.93	N	B	44	9	0.243035668
1334465	IDAYKTFPPTEPKKDKK	357	373	17	100%	20	6	1	0	0.3	0.14	0.5	N	B	47	10	0.260852144
25542	IDAYKTFPPTEPKKD	357	371	15	100%	1	1	1	0	1	0.04	1	N	B	44	9	0.243035668
1311663	DAYKTFPPTEPKKDKKKKADETQA	358	381	24	100%	1	1	1	0	1	0.04	1	N	B	79	16	0.435225485
1311678	FPPTEPKKDKKKKADETQALPQRQKKQQTVTLLPAADLDDFSKQLQ	363	408	46	100%	1	1	1	0	1	0.04	1	N	B	105	28	0.592132552
1087574	KKDKKKKADETQALPQRQ	369	386	18	100%	1	1	1	0	1	0.04	1	N	B	46	12	0.263162422
1312850	KKKADETQALPQRQK	373	387	15	100%	1	1	1	0	1	0.04	1	N	B	48	12	0.272604773
1377343	ADETQALPQRQKKQQT	376	391	16	100%	40	35	1	0	0.88	0.75	0.95	N	B	53	13	0.299918116
1377344	ADETQALPQRQKKQQTVTLLPA	376	397	22	100%	1	1	1	0	1	0.04	1	N	B	59	16	0.33892731
1378502	DETQALPQRQKKQQTV	377	392	16	100%	40	33	1	0	0.83	0.7	0.91	N	B	53	13	0.299918116
1312288	DETQALPQRQKKQQT	377	391	15	100%	1	1	1	0	1	0.04	1	N	B	52	12	0.291671873
1339955	DETQALPQRQK	377	387	11	100%	1	1	1	0	1	0.04	1	N	B	43	9	0.238196493
1380089	ETQALPQRQKKQQTVT	378	393	16	100%	40	35	1	0	0.88	0.75	0.95	N	B	42	13	0.248586803
1389884	TQALPQRQKKQQTVTL	379	394	16	100%	40	37	1	0	0.93	0.82	0.98	N	B	37	12	0.221691434
1386999	QALPQRQKKQQTVTLL	380	395	16	100%	40	37	1	0	0.93	0.82	0.98	N	B	28	11	0.177565973
1334453	ALPQRQKKQQTVTLLPAADLDDFSKQLQQSMSSADSTQA	381	419	39	100%	20	8	2	0	0.4	0.22	0.6	N	B	69	24	0.413096396
1377653	ALPQRQKKQQTVTLLP	381	396	16	100%	40	35	1	0	0.88	0.75	0.95	N	B	27	10	0.168256326
1311750	LPQRQKKQQTVTLLPAADLDDFSK	382	405	24	100%	1	1	1	0	1	0.04	1	N	B	45	15	0.270554266
1384883	LPQRQKKQQTVTLLPA	382	397	16	100%	40	35	1	0	0.88	0.75	0.95	N	B	28	11	0.177565973
1387379	QRQKKQQTVTLLPAAD	384	399	16	100%	40	35	1	0	0.88	0.75	0.95	N	B	33	12	0.203986041
1387381	QRQKKQQTVTLLPAADLDDFSKQLQQSMSSADS	384	416	33	100%	1	1	1	0	1	0.04	1	N	B	55	20	0.335762942
1387865	RQKKQQTVTLLPAADL	385	400	16	100%	40	36	1	0	0.9	0.79	0.96	N	B	31	11	0.190498705
1313484	RQKKQQTVTLLPAAD	385	399	15	100%	1	1	1	0	1	0.04	1	N	B	31	11	0.190498705
1387177	QKKQQTVTLLPAADLD	386	401	16	100%	40	34	1	0	0.85	0.73	0.93	N	B	31	11	0.190498705
1383529	KKQQTVTLLPAADLDD	387	402	16	100%	40	35	1	0	0.88	0.75	0.95	N	B	35	11	0.208301558
1332525	KQQTVTLLPAADLDDF	388	403	16	100%	40	36	1	0	0.9	0.79	0.96	N	B	32	10	0.190358004
1387364	QQTVTLLPAADLDDFS	389	404	16	100%	40	35	1	0	0.88	0.75	0.95	N	B	30	9	0.176904999
1313378	QQTVTLLPAADLDDF	389	403	15	100%	1	1	1	0	1	0.04	1	N	B	30	9	0.176904999
1387455	QTVTLLPAADLDDFSK	390	405	16	100%	40	38	1	0	0.95	0.85	0.99	N	B	29	8	0.168064107
1390120	TVTLLPAADLDDFSKQ	391	406	16	100%	40	36	1	0	0.9	0.79	0.96	N	B	29	8	0.168064107
1390954	VTLLPAADLDDFSKQL	392	407	16	100%	40	36	1	0	0.9	0.79	0.96	N	B	23	7	0.136282938
1389725	TLLPAADLDDFSKQLQ	393	408	16	100%	40	36	1	0	0.9	0.79	0.96	N	B	22	6	0.12733874
1313757	TLLPAADLDDFSKQL	393	407	15	100%	2	2	2	0	1	0.22	1	N	B	22	6	0.12733874
1384693	LLPAADLDDFSKQLQQ	394	409	16	100%	40	36	1	0	0.9	0.79	0.96	N	B	20	6	0.118187453
1384812	LPAADLDDFSKQLQQS	395	410	16	100%	40	36	1	0	0.9	0.79	0.96	N	B	20	6	0.118187453
1386517	PAADLDDFSKQLQQSM	396	411	16	100%	40	34	1	0	0.85	0.73	0.93	N	B	20	6	0.118187453
1377279	AADLDDFSKQLQQSMS	397	412	16	100%	40	35	1	0	0.88	0.75	0.95	N	B	21	7	0.127342272
1310250	AADLDDFSKQLQQSM	397	411	15	100%	1	1	1	0	1	0.04	1	N	B	20	6	0.118187453
1377359	ADLDDFSKQLQQSMSS	398	413	16	100%	40	32	1	0	0.8	0.67	0.89	N	B	23	7	0.136282938
1378789	DLDDFSKQLQQSMSSA	399	414	16	100%	40	32	1	0	0.8	0.67	0.89	N	B	20	7	0.122954303
1384214	LDDFSKQLQQSMSSAD	400	415	16	100%	40	35	1	0	0.88	0.75	0.95	N	B	20	7	0.122954303
1378386	DDFSKQLQQSMSSADS	401	416	16	100%	40	34	1	0	0.85	0.73	0.93	N	B	22	8	0.136653832
1387981	RTQLPPAYTNSFTRGVYYPDKVFRS	21	45	25	100%	1	1	1	0	1	0.04	1	S	B	47	14	0.275543538
1388968	SQPFLMDLEGKQGNFK	172	187	16	100%	40	38	1	0	0.95	0.85	0.99	S	B	39	14	0.239524267
1072807	SKHTPINLVRDLPQG	205	219	15	100%	5	5	1	0	1	0.55	1	S	B	29	9	0.172371598
1087680	PINLVRDLPQGFSALEPL	209	226	18	100%	1	1	1	0	1	0.04	1	S	B	47	12	0.267875233
1388073	SALEPLVDLPIGINITRFQTLLALH	221	245	25	100%	1	1	1	0	1	0.04	1	S	B	62	14	0.346430201
1384629	LLALHRSYLTPGDSSS	241	256	16	100%	40	39	1	0	0.98	0.89	1	S	B	58	14	0.327224438
1391530	YLTPGDSSSGWTAGAAAYYV	248	267	20	100%	3	3	1	0	1	0.37	1	S	B	50	16	0.297257911
1380826	GAAAYYVGYLQPRTFLLKYNENGTI	261	285	25	100%	1	1	1	0	1	0.04	1	S	B	15	10	0.121450033
1390228	VDCALDPLSETKCTLK	289	304	16	100%	40	34	1	0	0.85	0.73	0.93	S	B	6	4	0.049353419
1390229	VDCALDPLSETKCTLKS	289	305	17	100%	1	1	1	0	1	0.04	1	S	B	7	5	0.059934261
1378352	DCALDPLSETKCTLKS	290	305	16	100%	40	36	1	0	0.9	0.79	0.96	S	B	6	4	0.049353419
1311393	LDPLSET	293	299	7	100%	1	1	1	0	1	0.04	1	S	B	3	2	0.02479635
1380761	FTVEKGIYQTSNFRVQ	306	321	16	100%	40	40	1	0	1	0.93	1	S	B	15	9	0.11474925
1386781	PNITNLCPFGEVFNATRFAS	330	349	20	100%	1	1	1	0	1	0.04	1	S	B	13	7	0.094476388
1311772	NLCPF	334	338	5	100%	1	1	1	0	1	0.04	1	S	B	0	0	0
1311650	ASVYAWNRKR	348	357	10	100%	1	1	1	0	1	0.04	1	S	B	8	4	0.056436395
1393593	VYAWNRKRISNCVADYSVL	350	368	19	100%	1	1	1	0	1	0.04	1	S	B	12	8	0.097694997
1311654	AWNRKR	352	357	6	100%	1	1	1	0	1	0.04	1	S	B	4	3	0.035539229
1311810	RKRISNCV	355	362	8	100%	1	1	1	0	1	0.04	1	S	B	3	2	0.02479635
1389151	STFKCYGVSPTKLNDLCFTN	375	394	20	100%	1	1	1	0	1	0.04	1	S	B	3	2	0.02479635
1310841	TFKCYGVSPTKLNDL	376	390	15	100%	1	1	1	0	1	0.04	1	S	B	3	2	0.02479635
1380926	GDEVRQIAPGQTGKIA	404	419	16	100%	40	38	1	0	0.95	0.85	0.99	S	B	17	5	0.100063339
1380927	GDEVRQIAPGQTGKIADY	404	421	18	100%	1	1	1	0	1	0.04	1	S	B	17	5	0.100063339
1347032	GDEVRQI	404	410	7	100%	1	1	1	0	1	0.04	1	S	B	1	1	0.011004433
1378509	DEVRQIAPGQTGKIAD	405	420	16	100%	40	35	1	0	0.88	0.75	0.95	S	B	17	5	0.100063339
1311673	EVRQIAPGQT	406	415	10	100%	1	1	1	0	1	0.04	1	S	B	4	4	0.043562766
1380143	EVRQIAPGQTGKIADY	406	421	16	100%	40	36	1	0	0.9	0.79	0.96	S	B	17	5	0.100063339
1311932	VRQIAPGQTGKIADYNYKLPDDFTGCVIA	407	435	29	100%	1	1	1	0	1	0.04	1	S	B	19	6	0.113687602
1382352	IAPGQTGKIADYNYKL	410	425	16	100%	40	37	1	0	0.93	0.82	0.98	S	B	16	4	0.091168275
1311797	QTGKIADYNYKLPD	414	427	14	100%	1	1	1	0	1	0.04	1	S	B	16	3	0.087534308
1311944	YNYKLPDDFT	421	430	10	100%	1	1	1	0	1	0.04	1	S	B	2	1	0.014179075
1311725	KLPD	424	427	4	100%	1	1	1	0	1	0.04	1	S	B	2	1	0.014179075
1311776	NSNNLDSKVGGN	437	448	12	100%	1	1	1	0	1	0.04	1	S	B	16	4	0.091168275
1330538	NLDSKVGGNYNYLYRLFRKSN	440	460	21	100%	5	5	1	0	1	0.55	1	S	B	43	10	0.241638881
1386507	NYLYRLFRKSNLKPFERDIS	450	469	20	100%	1	1	1	0	1	0.04	1	S	B	29	6	0.160484792
1311813	RLFRKSNLKP	454	463	10	100%	1	1	1	0	1	0.04	1	S	B	3	3	0.032787186
1311773	NLKPFERD	460	467	8	100%	1	1	1	0	1	0.04	1	S	B	0	0	0
1338498	LKPFERDISTEIYQAGSTPCNGVEGFNCYFPLQ	461	493	33	100%	1	1	1	0	1	0.04	1	S	B	65	13	0.357829737
1336531	DISTEIYQAGSTPCNGVEGFNCY	467	489	23	100%	1	1	1	0	1	0.04	1	S	B	61	12	0.335240179
1336532	DISTEIYQAGSTPCNGVEGFNCYFPLQSYGFQPTNGVGYQPYRVVVL	467	513	47	100%	1	1	1	0	1	0.04	1	S	B	100	18	0.544202206
1337002	IYQAGSTPCNGVEGFNCYFPLQSY	472	495	24	100%	1	1	1	0	1	0.04	1	S	B	69	12	0.374473481
1383172	IYQAGSTPCNGVEGFNCYFP	472	491	20	100%	3	3	1	0	1	0.37	1	S	B	62	11	0.337132875
1334451	AGSTPCNGVEGFNCYFPLQSYGFQP	475	499	25	100%	5	5	1	0	1	0.55	1	S	B	69	12	0.374473481
1311780	PCNGVEGFNC	479	488	10	100%	1	1	1	0	1	0.04	1	S	B	34	6	0.184817462
1315225	CNGVEGFNCYFPLQS	480	494	15	100%	301	183	1	0	0.61	0.55	0.66	S	B	42	7	0.227082719
1378185	CNGVEGFNCYFPLQSYGFQP	480	499	20	100%	1	1	1	0	1	0.04	1	S	B	43	8	0.234981771
1330444	EGFNCYFPLQ	484	493	10	100%	4	4	1	0	1	0.47	1	S	B	31	3	0.162331693
1330446	EGFNCYFPLQSYGFQPTNGVGYQPYRVVVLSFELL	484	518	35	100%	5	4	1	0	0.8	0.34	0.99	S	B	68	10	0.363945472
1330431	CYFPLQSYGFQPTNGVGYQPY	488	508	21	100%	5	5	1	0	1	0.55	1	S	B	39	6	0.209455481
1313990	YFPLQSYGFQPTNGV	489	503	15	100%	4	3	1	0	0.75	0.25	0.99	S	B	37	4	0.194570169
1330610	SYGFQPTNGVGYQPY	494	508	15	100%	5	5	1	0	1	0.55	1	S	B	35	5	0.186946439
1334489	YGFQPTNGVGYQPYR	495	509	15	100%	5	5	1	0	1	0.55	1	S	B	28	4	0.14955927
1311698	GYQP	504	507	4	100%	1	1	1	0	1	0.04	1	S	B	1	1	0.011004433
1311846	SFELL	514	518	5	100%	1	1	1	0	1	0.04	1	S	B	2	2	0.021933949
1309602	VCGPKKSTNLVKNKCVNFNF	524	543	20	100%	120	87	1	0	0.73	0.64	0.8	S	B	3	3	0.032787186
1386013	NKCVNFNFNGLTGTGV	536	551	16	100%	40	38	1	0	0.95	0.85	0.99	S	B	3	3	0.032787186
1386014	NKCVNFNFNGLTGTGVL	536	552	17	100%	1	1	1	0	1	0.04	1	S	B	3	3	0.032787186
1383234	KCVNFNFNGLTGTGVL	537	552	16	100%	40	34	1	0	0.85	0.73	0.93	S	B	3	3	0.032787186
1380542	FNFNGLTGTGVLTESN	541	556	16	100%	40	35	1	0	0.88	0.75	0.95	S	B	4	3	0.035539229
1392156	FNFNGLTGTGVLTESNKKFLPFQQFGRDIADTTDAVRDP	541	579	39	100%	19	13	1	0	0.68	0.47	0.85	S	B	28	11	0.177565973
1311868	TGTGVLTESNKKFLPFQQFGRDIA	547	570	24	100%	1	1	1	0	1	0.04	1	S	B	20	8	0.128145884
1389571	TGVLTESNKKFLPFQQ	549	564	16	100%	40	34	1	0	0.85	0.73	0.93	S	B	9	4	0.06032749
1389572	TGVLTESNKKFLPFQQFG	549	566	18	100%	1	1	1	0	1	0.04	1	S	B	9	4	0.06032749
1313741	TGVLTESNKKFLPFQ	549	563	15	100%	1	1	1	0	1	0.04	1	S	B	9	4	0.06032749
1381922	GVLTESNKKFLPFQQF	550	565	16	100%	40	35	1	0	0.88	0.75	0.95	S	B	9	4	0.06032749
1390648	VLTESNKKFLPFQQFG	551	566	16	100%	40	33	1	0	0.83	0.7	0.91	S	B	9	4	0.06032749
1073281	TESNKKFLPFQQFGRDIA	553	570	18	100%	7	7	2	0	1	0.65	1	S	B	18	6	0.109246792
1389458	TESNKKFLPFQQFGRD	553	568	16	100%	40	35	1	0	0.88	0.75	0.95	S	B	10	5	0.070423032
1389459	TESNKKFLPFQQFGRDIADTTDAVRD	553	578	26	100%	1	1	1	0	1	0.04	1	S	B	26	9	0.159007258
1073280	TESNKKFLPFQQFGR	553	567	15	100%	1	1	1	0	1	0.04	1	S	B	9	4	0.06032749
1309464	ESNKKFLPFQQFGRDIADTT	554	573	20	100%	120	49	1	0	0.41	0.32	0.5	S	B	23	7	0.136282938
1380032	ESNKKFLPFQQFGRDI	554	569	16	100%	40	35	1	0	0.88	0.75	0.95	S	B	10	5	0.070423032
1330094	SNKKFLPFQQFGRDIA	555	570	16	100%	40	34	1	0	0.85	0.73	0.93	S	B	16	5	0.095554954
1311771	NKKFLPFQQ	556	564	9	100%	1	1	1	0	1	0.04	1	S	B	6	2	0.036532564
1310671	NKKFLPFQQFGRDIA	556	570	15	100%	20	14	1	0	0.7	0.49	0.86	S	B	16	5	0.095554954
1386034	NKKFLPFQQFGRDIAD	556	571	16	100%	40	33	1	0	0.83	0.7	0.91	S	B	16	5	0.095554954
1383505	KKFLPFQQFGRDIADT	557	572	16	100%	40	34	1	0	0.85	0.73	0.93	S	B	21	6	0.122739749
1312849	KKFLPFQQFGRDIAD	557	571	15	100%	1	1	1	0	1	0.04	1	S	B	16	5	0.095554954
1342355	KKFLPFQQFGR	557	567	11	100%	1	1	1	0	1	0.04	1	S	B	7	3	0.046310485
1383361	KFLPFQQFGRDIADTT	558	573	16	100%	40	33	1	0	0.83	0.7	0.91	S	B	21	6	0.122739749
1380521	FLPFQQFGRDIADTTD	559	574	16	100%	40	33	1	0	0.83	0.7	0.91	S	B	18	6	0.109246792
1384824	LPFQQFGRDIADTTDA	560	575	16	100%	40	34	1	0	0.85	0.73	0.93	S	B	19	7	0.118629439
1386618	PFQQFGRDIADTTDAV	561	576	16	100%	40	33	1	0	0.83	0.7	0.91	S	B	18	6	0.109246792
1380629	FQQFGRDIADTTDAVR	562	577	16	100%	40	31	1	0	0.78	0.64	0.87	S	B	18	6	0.109246792
1387339	QQFGRDIADTTDAVRD	563	578	16	100%	40	33	1	0	0.83	0.7	0.91	S	B	18	6	0.109246792
1378675	DIADTTDAVRDPQTLE	568	583	16	100%	40	33	1	0	0.83	0.7	0.91	S	B	23	7	0.136282938
1378676	DIADTTDAVRDPQTLEILDITPCSFG	568	593	26	100%	1	1	1	0	1	0.04	1	S	B	23	7	0.136282938
1382326	IADTTDAVRDPQTLEI	569	584	16	100%	40	34	1	0	0.85	0.73	0.93	S	B	22	6	0.12733874
1377377	ADTTDAVRDPQTLEIL	570	585	16	100%	40	35	1	0	0.88	0.75	0.95	S	B	22	6	0.12733874
1379191	DTTDAVRDPQTLEILD	571	586	16	100%	40	35	1	0	0.88	0.75	0.95	S	B	14	5	0.086757912
1390023	TTDAVRDPQTLEILDI	572	587	16	100%	40	33	1	0	0.83	0.7	0.91	S	B	14	5	0.086757912
1389355	TDAVRDPQTLEILDIT	573	588	16	100%	40	33	1	0	0.83	0.7	0.91	S	B	9	4	0.06032749
1309444	DAVRDPQTLEILDITPCSFG	574	593	20	100%	120	50	1	0	0.42	0.33	0.51	S	B	9	4	0.06032749
1378346	DAVRDPQTLEILDITP	574	589	16	100%	40	34	1	0	0.85	0.73	0.93	S	B	9	4	0.06032749
1377988	AVRDPQTLEILDITPC	575	590	16	100%	40	34	1	0	0.85	0.73	0.93	S	B	7	3	0.046310485
1390834	VRDPQTLEILDITPCS	576	591	16	100%	40	34	1	0	0.85	0.73	0.93	S	B	6	2	0.036532564
1387556	RDPQTLEILDITPCSF	577	592	16	100%	40	33	1	0	0.83	0.7	0.91	S	B	6	2	0.036532564
1378981	DPQTLEILDITPCSFG	578	593	16	100%	40	32	1	0	0.8	0.67	0.89	S	B	6	2	0.036532564
1387043	QDVNCTEVPVAIHADQ	613	628	16	100%	40	33	1	0	0.83	0.7	0.91	S	B	42	9	0.233370137
1387044	QDVNCTEVPVAIHADQLTPTWRVYS	613	637	25	100%	1	1	1	0	1	0.04	1	S	B	46	11	0.259505265
1379215	DVNCTEVPVAIHADQL	614	629	16	100%	40	32	1	0	0.8	0.67	0.89	S	B	36	8	0.201078702
1390674	VNCTEVPVAIHADQLT	615	630	16	100%	40	30	1	0	0.75	0.61	0.85	S	B	20	7	0.122954303
1385740	NCTEVPVAIHADQLTP	616	631	16	100%	40	29	1	0	0.73	0.59	0.83	S	B	20	7	0.122954303
1378258	CTEVPVAIHADQLTPT	617	632	16	100%	40	31	1	0	0.78	0.64	0.87	S	B	22	8	0.136653832
1389474	TEVPVAIHADQLTPTW	618	633	16	100%	40	33	1	0	0.83	0.7	0.91	S	B	22	8	0.136653832
1380141	EVPVAIHADQLTPTWR	619	634	16	100%	40	33	1	0	0.83	0.7	0.91	S	B	20	7	0.122954303
1390788	VPVAIHADQLTPTWRV	620	635	16	100%	40	32	1	0	0.8	0.67	0.89	S	B	20	7	0.122954303
1386946	PVAIHADQLTPTWRVY	621	636	16	100%	40	30	1	0	0.75	0.61	0.85	S	B	20	7	0.122954303
1390180	VAIHADQLTPTWRVYS	622	637	16	100%	40	33	1	0	0.83	0.7	0.91	S	B	19	6	0.113687602
1311314	AIHADQL	623	629	7	100%	1	1	1	0	1	0.04	1	S	B	8	3	0.050446831
1382574	IHADQLTPTWRVYSTG	624	639	16	100%	40	34	1	0	0.85	0.73	0.93	S	B	11	6	0.080619682
1382575	IHADQLTPTWRVYSTGSNVFQTR	624	646	23	100%	1	1	1	0	1	0.04	1	S	B	23	11	0.157067449
1381993	HADQLTPTWRVYSTGS	625	640	16	100%	40	30	1	0	0.75	0.61	0.85	S	B	17	7	0.110198491
1377369	ADQLTPTWRVYSTGSN	626	641	16	100%	40	35	1	0	0.88	0.75	0.95	S	B	19	8	0.123996699
1379009	DQLTPTWRVYSTGSNV	627	642	16	100%	40	31	1	0	0.78	0.64	0.87	S	B	17	8	0.115944551
1387236	QLTPTWRVYSTGSNVF	628	643	16	100%	40	34	1	0	0.85	0.73	0.93	S	B	17	8	0.115944551
1385186	LTPTWRVYSTGSNVFQ	629	644	16	100%	40	36	1	0	0.9	0.79	0.96	S	B	17	8	0.115944551
1389874	TPTWRVYSTGSNVFQT	630	645	16	100%	40	34	1	0	0.85	0.73	0.93	S	B	17	8	0.115944551
1386944	PTWRVYSTGSNVFQTR	631	646	16	100%	40	36	1	0	0.9	0.79	0.96	S	B	18	9	0.125822211
1391064	VYSTGSNVFQTRAGCL	635	650	16	100%	40	35	1	0	0.88	0.75	0.95	S	B	14	7	0.09823624
1391065	VYSTGSNVFQTRAGCLIGAE	635	654	20	100%	1	1	1	0	1	0.04	1	S	B	23	10	0.15144522
1391669	YSTGSNVFQTRAGCLI	636	651	16	100%	40	35	1	0	0.88	0.75	0.95	S	B	14	7	0.09823624
1389155	STGSNVFQTRAGCLIG	637	652	16	100%	40	31	1	0	0.78	0.64	0.87	S	B	15	8	0.108279326
1389567	TGSNVFQTRAGCLIGA	638	653	16	100%	40	34	1	0	0.85	0.73	0.93	S	B	20	9	0.133690832
1381798	GSNVFQTRAGCLIGAE	639	654	16	100%	40	32	1	0	0.8	0.67	0.89	S	B	22	9	0.141876712
1387445	QTRAGCLIGAEHVNNS	644	659	16	100%	40	36	1	0	0.9	0.79	0.96	S	B	28	7	0.159373633
1390700	VNNSYECDIPIGAGIC	656	671	16	100%	40	35	1	0	0.88	0.75	0.95	S	B	4	3	0.035539229
1390701	VNNSYECDIPIGAGICA	656	672	17	100%	1	1	1	0	1	0.04	1	S	B	6	4	0.049353419
1386199	NNSYECDIPIGAGICA	657	672	16	100%	40	35	1	0	0.88	0.75	0.95	S	B	6	4	0.049353419
1313230	NNSYECDIPIGAGIC	657	671	15	100%	1	1	1	0	1	0.04	1	S	B	4	3	0.035539229
1379347	ECDIPIGAGICASYQT	661	676	16	100%	40	32	1	0	0.8	0.67	0.89	S	B	25	6	0.141368591
1069378	ECDIPIGAGICASYQ	661	675	15	100%	1	1	1	0	1	0.04	1	S	B	21	5	0.118630022
1340194	ECDIPIGAGIC	661	671	11	100%	1	1	1	0	1	0.04	1	S	B	1	1	0.011004433
1310304	CASYQTQTNSPRRAR	671	685	15	100%	29	18	2	0	0.62	0.45	0.76	S	B	94	12	0.498039069
1334479	QTQTNSPRRARSVAS	675	689	15	100%	20	6	1	0	0.3	0.14	0.5	S	B	99	12	0.522666835
1387948	RSVASQSIIAYTMSLG	685	700	16	100%	40	37	1	0	0.93	0.82	0.98	S	B	16	6	0.10057374
1387949	RSVASQSIIAYTMSLGAENSVAYSN	685	709	25	100%	1	1	1	0	1	0.04	1	S	B	40	10	0.227390452
1389204	SVASQSIIAYTMSLGA	686	701	16	100%	40	34	1	0	0.85	0.73	0.93	S	B	32	7	0.178380919
1390202	VASQSIIAYTMSLGAE	687	702	16	100%	40	34	1	0	0.85	0.73	0.93	S	B	35	8	0.196295943
1377883	ASQSIIAYTMSLGAEN	688	703	16	100%	40	34	1	0	0.85	0.73	0.93	S	B	32	7	0.178380919
1388979	SQSIIAYTMSLGAENS	689	704	16	100%	40	33	1	0	0.83	0.7	0.91	S	B	30	7	0.168830197
1387406	QSIIAYTMSLGAENSV	690	705	16	100%	40	33	1	0	0.83	0.7	0.91	S	B	28	6	0.15567047
1309137	SIIAYTMSL	691	699	9	100%	1	1	1	0	1	0.04	1	S	B	4	2	0.028312627
1388577	SIIAYTMSLGAENSVA	691	706	16	100%	40	36	1	0	0.9	0.79	0.96	S	B	28	6	0.15567047
1382597	IIAYTMSLGAENSVAY	692	707	16	100%	40	33	1	0	0.83	0.7	0.91	S	B	28	6	0.15567047
1382362	IAYTMSLGAENSVAYS	693	708	16	100%	40	34	1	0	0.85	0.73	0.93	S	B	28	6	0.15567047
1378029	AYTMSLGAENSVAYSN	694	709	16	100%	40	35	1	0	0.88	0.75	0.95	S	B	28	6	0.15567047
1334484	SVTTEILPVSMTK	721	733	13	100%	20	7	1	0	0.35	0.18	0.55	S	B	9	6	0.073657735
1311660	CTQLNRALTGIAVEQDKNTQEVFAQVKQI	760	788	29	100%	1	1	1	0	1	0.04	1	S	B	23	8	0.141000091
1389898	TQLNRALTGIAVEQDK	761	776	16	100%	40	32	1	0	0.8	0.67	0.89	S	B	14	4	0.081916704
1389539	TGIAVEQDKNTQEVFA	768	783	16	100%	40	32	1	0	0.8	0.67	0.89	S	B	22	7	0.13178702
1389540	TGIAVEQDKNTQEVFAQV	768	785	18	100%	1	1	1	0	1	0.04	1	S	B	22	7	0.13178702
1087531	GIAVEQDKNTQEVFAQVK	769	786	18	100%	1	1	1	0	1	0.04	1	S	B	22	7	0.13178702
1311691	GIAVEQDKNTQE	769	780	12	100%	1	1	1	0	1	0.04	1	S	B	21	6	0.122739749
1381259	GIAVEQDKNTQEVFAQ	769	784	16	100%	40	31	1	0	0.78	0.64	0.87	S	B	22	7	0.13178702
1311705	IAVEQDKN	770	777	8	100%	1	1	1	0	1	0.04	1	S	B	7	2	0.040999736
1382361	IAVEQDKNTQEVFAQV	770	785	16	100%	40	31	1	0	0.78	0.64	0.87	S	B	16	6	0.10057374
1087670	NTQEVFAQVKQIYKTPPI	777	794	18	100%	1	1	1	0	1	0.04	1	S	B	13	7	0.094476388
1313257	NTQEVFAQVKQIYKT	777	791	15	100%	1	1	1	0	1	0.04	1	S	B	11	5	0.074305732
1311791	QEVFAQVKQIYKTPPIKDFGGFNFSQILPDPSKPSK	779	814	36	100%	1	1	1	0	1	0.04	1	S	B	38	14	0.235151655
1310884	VFAQVKQIYKTPPIK	781	795	15	100%	1	1	1	0	1	0.04	1	S	B	6	5	0.056937972
1311674	FAQVKQIYKTPPIKDFGGFNFSQI	782	805	24	100%	1	1	1	0	1	0.04	1	S	B	17	8	0.115944551
1390585	VKQIYKTPPIKDFGGF	785	800	16	100%	40	34	1	0	0.85	0.73	0.93	S	B	14	6	0.092243746
1390587	VKQIYKTPPIKDFGGFNFSQILPDPSK	785	811	27	100%	1	1	1	0	1	0.04	1	S	B	20	9	0.133690832
1313875	VKQIYKTPPIKDFGG	785	799	15	100%	1	1	1	0	1	0.04	1	S	B	14	6	0.092243746
1383774	KQIYKTPPIKDFGGFN	786	801	16	100%	40	34	1	0	0.85	0.73	0.93	S	B	14	6	0.092243746
1311461	QIYKTPP	787	793	7	100%	1	1	1	0	1	0.04	1	S	B	3	2	0.02479635
1387164	QIYKTPPIKDFGGFNF	787	802	16	100%	40	34	1	0	0.85	0.73	0.93	S	B	14	6	0.092243746
1383165	IYKTPPIKDFGGFNFS	788	803	16	100%	40	35	1	0	0.88	0.75	0.95	S	B	14	6	0.092243746
1391479	YKTPPIKDFGGFNFSQ	789	804	16	100%	40	33	1	0	0.83	0.7	0.91	S	B	14	6	0.092243746
1314005	YKTPPIKDFGGFNFS	789	803	15	100%	1	1	1	0	1	0.04	1	S	B	14	6	0.092243746
1346531	YKTPPIKDFGG	789	799	11	100%	1	1	1	0	1	0.04	1	S	B	14	6	0.092243746
1383963	KTPPIKDFGGFNFSQI	790	805	16	100%	40	33	1	0	0.83	0.7	0.91	S	B	16	7	0.106109562
1389864	TPPIKDFGGFNFSQIL	791	806	16	100%	40	34	1	0	0.85	0.73	0.93	S	B	16	7	0.106109562
1386807	PPIKDFGGFNFSQILP	792	807	16	100%	40	32	1	0	0.8	0.67	0.89	S	B	14	6	0.092243746
1087679	PIKDFGGFNFSQILPDPS	793	810	18	100%	1	1	1	0	1	0.04	1	S	B	18	8	0.119926881
1386678	PIKDFGGFNFSQILPD	793	808	16	100%	40	32	1	0	0.8	0.67	0.89	S	B	15	7	0.102118292
1382648	IKDFGGFNFSQILPDP	794	809	16	100%	40	35	1	0	0.88	0.75	0.95	S	B	17	7	0.110198491
1383244	KDFGGFNFSQILPDPS	795	810	16	100%	40	35	1	0	0.88	0.75	0.95	S	B	16	6	0.10057374
1378524	DFGGFNFSQILPDPSK	796	811	16	100%	40	36	1	0	0.9	0.79	0.96	S	B	15	5	0.091116215
1381122	GGFNFSQILPDPSKPS	798	813	16	100%	40	35	1	0	0.88	0.75	0.95	S	B	17	5	0.100063339
1381123	GGFNFSQILPDPSKPSK	798	814	17	100%	1	1	1	0	1	0.04	1	S	B	17	5	0.100063339
1381079	GFNFSQILPDPSKPSK	799	814	16	100%	40	37	1	0	0.93	0.82	0.98	S	B	17	5	0.100063339
1392322	NFSQILPDPSKPSKRSFIEDLLFNKVTLADAGFIKQYGD	801	839	39	100%	19	15	1	0	0.79	0.58	0.92	S	B	29	13	0.192176405
1316945	FSQILPDPSKPSKRSFIE	802	819	18	100%	301	188	1	0	0.62	0.57	0.68	S	B	18	6	0.109246792
1387145	QILPDPSKPSKRSFIE	804	819	16	100%	40	34	1	0	0.85	0.73	0.93	S	B	18	6	0.109246792
1387146	QILPDPSKPSKRSFIED	804	820	17	100%	1	1	1	0	1	0.04	1	S	B	18	6	0.109246792
1382732	ILPDPSKPSKRSFIED	805	820	16	100%	40	34	1	0	0.85	0.73	0.93	S	B	18	6	0.109246792
1312733	ILPDPSKPSKRSFIE	805	819	15	100%	1	1	1	0	1	0.04	1	S	B	18	6	0.109246792
1309519	LPDPSKPSKRSFIEDLLFNK	806	825	20	100%	120	75	1	0	0.63	0.54	0.71	S	B	18	7	0.114374816
1311782	PDPSKPSKRSFIEDLLFNKVTLAD	807	830	24	100%	1	1	1	0	1	0.04	1	S	B	20	9	0.133690832
1386561	PDPSKPSKRSFIEDLL	807	822	16	100%	40	36	1	0	0.9	0.79	0.96	S	B	18	7	0.114374816
1386562	PDPSKPSKRSFIEDLLFNKVTLADAG	807	832	26	100%	1	1	1	0	1	0.04	1	S	B	20	9	0.133690832
1378988	DPSKPSKRSFIEDLLF	808	823	16	100%	40	32	1	0	0.8	0.67	0.89	S	B	18	7	0.114374816
1071808	PSKPSKRSFIEDLLFNKV	809	826	18	100%	7	7	2	0	1	0.65	1	S	B	18	7	0.114374816
1386894	PSKPSKRSFIEDLLFN	809	824	16	100%	40	32	1	0	0.8	0.67	0.89	S	B	17	6	0.104872599
1313311	PSKPSKRSFIEDLLF	809	823	15	100%	1	1	1	0	1	0.04	1	S	B	17	6	0.104872599
1388654	SKPSKRSFIEDLLFNK	810	825	16	100%	40	36	1	0	0.9	0.79	0.96	S	B	14	5	0.086757912
1383744	KPSKRSFIEDLLFNKV	811	826	16	100%	40	35	1	0	0.88	0.75	0.95	S	B	15	6	0.096360263
1386895	PSKRSFIEDLLFNKVT	812	827	16	100%	40	36	1	0	0.9	0.79	0.96	S	B	15	6	0.096360263
1388662	SKRSFIEDLLFNKVTL	813	828	16	100%	40	35	1	0	0.88	0.75	0.95	S	B	6	5	0.056937972
1313576	SKRSFIEDLLFNKVT	813	827	15	100%	1	1	1	0	1	0.04	1	S	B	6	5	0.056937972
1345253	SKRSFIEDLLF	813	823	11	100%	1	1	1	0	1	0.04	1	S	B	5	4	0.046265142
1383831	KRSFIEDLLFNKVTLA	814	829	16	100%	40	36	1	0	0.9	0.79	0.96	S	B	5	5	0.054259292
1311839	RSFIEDLLFNK	815	825	11	100%	1	1	1	0	1	0.04	1	S	B	3	3	0.032787186
1311840	RSFIEDLLFNKV	815	826	12	100%	1	1	1	0	1	0.04	1	S	B	4	4	0.043562766
1387913	RSFIEDLLFNKVTLAD	815	830	16	100%	40	34	1	0	0.85	0.73	0.93	S	B	5	5	0.054259292
1388273	SFIEDLLFNKVTLADA	816	831	16	100%	40	35	1	0	0.88	0.75	0.95	S	B	5	5	0.054259292
1380425	FIEDLLFNKVTLADAG	817	832	16	100%	40	37	1	0	0.93	0.82	0.98	S	B	5	5	0.054259292
1382315	IAARDLICAQKFNGLT	844	859	16	100%	40	34	1	0	0.85	0.73	0.93	S	B	18	6	0.109246792
1385358	MAYRFNGIGVTQNVLYENQKLIANQ	902	926	25	100%	1	1	1	0	1	0.04	1	S	B	1	1	0.011004433
1389134	STASALGKLQDVVNQN	940	955	16	100%	40	35	1	0	0.88	0.75	0.95	S	B	13	2	0.06981858
1337427	NTLVKQLSSNFGAISSVLNDILSRLDKVEAEVQIDRLITGRLQSLQTY	960	1007	48	100%	1	1	1	0	1	0.04	1	S	B	15	5	0.091116215
1392161	FVSGNCDVVIGIVNNTVYDPLQPELDSFKEELDKYFKNH	1121	1159	39	100%	19	16	1	0	0.84	0.64	0.95	S	B	23	13	0.16888177
1311777	NTVYDPLQPELDSFKEELDKYFKNHTSPDVD	1135	1165	31	100%	1	1	1	0	1	0.04	1	S	B	28	14	0.193670834
1311941	YDPLQPELDSFKEELDKYFKNHTS	1138	1161	24	100%	1	1	1	0	1	0.04	1	S	B	15	10	0.121450033
1386751	PLQPELDSFKEELDKY	1140	1155	16	100%	40	33	1	0	0.83	0.7	0.91	S	B	10	7	0.084083381
1386752	PLQPELDSFKEELDKYFKNHTSPDV	1140	1164	25	100%	1	1	1	0	1	0.04	1	S	B	25	12	0.170647301
1384963	LQPELDSFKEELDKYF	1141	1156	16	100%	40	34	1	0	0.85	0.73	0.93	S	B	10	7	0.084083381
1392284	LQPELDSFKEELDKYFKNHTSPDVDLGDISGINASVVNI	1141	1179	39	100%	19	16	1	0	0.84	0.64	0.95	S	B	39	16	0.248875155
1387293	QPELDSFKEELDKYFK	1142	1157	16	100%	40	34	1	0	0.85	0.73	0.93	S	B	9	7	0.080973843
1386587	PELDSFKEELDKYFKN	1143	1158	16	100%	40	34	1	0	0.85	0.73	0.93	S	B	9	7	0.080973843
1379727	ELDSFKEELDKYFKNH	1144	1159	16	100%	40	34	1	0	0.85	0.73	0.93	S	B	10	7	0.084083381
1384261	LDSFKEELDKYFKNHT	1145	1160	16	100%	40	34	1	0	0.85	0.73	0.93	S	B	8	6	0.070481121
1312961	LDSFKEELDKYFKNH	1145	1159	15	100%	1	1	1	0	1	0.04	1	S	B	8	6	0.070481121
1309451	DSFKEELDKYFKNHTSPDVD	1146	1165	20	100%	120	50	1	0	0.42	0.33	0.51	S	B	21	10	0.143421882
1379077	DSFKEELDKYFKNHTS	1146	1161	16	100%	40	34	1	0	0.85	0.73	0.93	S	B	8	6	0.070481121
1388274	SFKEELDKYFKNHTSP	1147	1162	16	100%	40	35	1	0	0.88	0.75	0.95	S	B	16	6	0.10057374
1311676	FKEELDKYFK	1148	1157	10	100%	1	1	1	0	1	0.04	1	S	B	4	4	0.043562766
1380456	FKEELDKYFKNHTSPD	1148	1163	16	100%	40	33	1	0	0.83	0.7	0.91	S	B	17	7	0.110198491
1383301	KEELDKYFKNHTSPDV	1149	1164	16	100%	40	35	1	0	0.88	0.75	0.95	S	B	18	8	0.119926881
1391351	YFKNHTSPDVDLGDIS	1155	1170	16	100%	40	33	1	0	0.83	0.7	0.91	S	B	18	7	0.114374816
1391352	YFKNHTSPDVDLGDISGINA	1155	1174	20	100%	1	1	1	0	1	0.04	1	S	B	18	7	0.114374816
1380473	FKNHTSPDVDLGDISG	1156	1171	16	100%	40	36	1	0	0.9	0.79	0.96	S	B	18	7	0.114374816
1383664	KNHTSPDVDLGDISGI	1157	1172	16	100%	40	32	1	0	0.8	0.67	0.89	S	B	18	7	0.114374816
1385964	NHTSPDVDLGDISGIN	1158	1173	16	100%	40	34	1	0	0.85	0.73	0.93	S	B	17	6	0.104872599
1382273	HTSPDVDLGDISGINA	1159	1174	16	100%	40	34	1	0	0.85	0.73	0.93	S	B	17	6	0.104872599
1388865	SPDVDLGDISGINASV	1161	1176	16	100%	40	36	1	0	0.9	0.79	0.96	S	B	24	6	0.136657304
1388866	SPDVDLGDISGINASVV	1161	1177	17	100%	1	1	1	0	1	0.04	1	S	B	26	7	0.150030583
1386568	PDVDLGDISGINASVV	1162	1177	16	100%	40	35	1	0	0.88	0.75	0.95	S	B	26	7	0.150030583
1390262	VDLGDISGINASVVNI	1164	1179	16	100%	40	35	1	0	0.88	0.75	0.95	S	B	15	5	0.091116215
1311330	DLGDISGI	1165	1172	8	100%	1	1	1	0	1	0.04	1	S	B	3	2	0.02479635
1073912	VNIQKEIDRLNEVAK	1177	1191	15	100%	1	1	1	0	1	0.04	1	S	B	6	4	0.049353419
1385997	NIQKEIDRLNEVAKNL	1178	1193	16	100%	40	33	1	0	0.83	0.7	0.91	S	B	4	3	0.035539229
1311657	CCSCGSCCKFDEDDSEPVLKGVKL	1247	1270	24	100%	1	1	1	0	1	0.04	1	S	B	51	12	0.286884461
1378044	CCSCGSCCKFDEDDSE	1247	1262	16	100%	40	35	1	0	0.88	0.75	0.95	S	B	40	10	0.227390452
1378045	CCSCGSCCKFDEDDSEPVLKGVKLHYT	1247	1273	27	100%	1	1	1	0	1	0.04	1	S	B	52	13	0.295165536
1378222	CSCGSCCKFDEDDSEP	1248	1263	16	100%	40	30	1	0	0.75	0.61	0.85	S	B	40	10	0.227390452
1388096	SCGSCCKFDEDDSEPV	1249	1264	16	100%	40	29	1	0	0.73	0.59	0.83	S	B	44	10	0.246421196
533643	SCGSCCKFDEDDSEP	1249	1263	15	100%	1	1	1	0	1	0.04	1	S	B	37	9	0.209467903
1378112	CGSCCKFDEDDSEPVL	1250	1265	16	100%	40	32	1	0	0.8	0.67	0.89	S	B	44	10	0.246421196
1381682	GSCCKFDEDDSEPVLK	1251	1266	16	100%	40	33	1	0	0.83	0.7	0.91	S	B	43	9	0.238196493
1388095	SCCKFDEDDSEPVLKG	1252	1267	16	100%	40	33	1	0	0.83	0.7	0.91	S	B	40	8	0.220372806
1378041	CCKFDEDDSEPVLKGV	1253	1268	16	100%	40	34	1	0	0.85	0.73	0.93	S	B	37	7	0.202573099
1312257	CCKFDEDDSEPVLKG	1253	1267	15	100%	1	1	1	0	1	0.04	1	S	B	37	7	0.202573099
1378139	CKFDEDDSEPVLKGVK	1254	1269	16	100%	40	32	1	0	0.8	0.67	0.89	S	B	37	7	0.202573099
1383350	KFDEDDSEPVLKGVKL	1255	1270	16	100%	40	33	1	0	0.83	0.7	0.91	S	B	36	6	0.19464409
1380258	FDEDDSEPVLKGVKLH	1256	1271	16	100%	40	30	1	0	0.75	0.61	0.85	S	B	36	6	0.19464409
1378443	DEDDSEPVLKGVKLHY	1257	1272	16	100%	40	30	1	0	0.75	0.61	0.85	S	B	36	6	0.19464409
1312283	DEDDSEPVLKGVKLH	1257	1271	15	100%	1	1	1	0	1	0.04	1	S	B	36	6	0.19464409
1379369	EDDSEPVLKGVKLHYT	1258	1273	16	100%	40	33	1	0	0.83	0.7	0.91	S	B	36	6	0.19464409
7868	DDSEPVLKGVKLHYT	1259	1273	15	100%	41	34	2	0	0.83	0.7	0.91	S	B	21	5	0.118630022
1339917	DDSEPVLKGVKLH	1259	1271	13	100%	1	1	1	0	1	0.04	1	S	B	20	4	0.110235526
1379072	DSEPVLKGVKLHYT	1260	1273	14	100%	40	34	1	0	0.85	0.73	0.93	S	B	14	4	0.081916704
1072563	SEPVLKGVKLHYT	1261	1273	13	100%	40	35	1	0	0.88	0.75	0.95	S	B	12	3	0.068398273
1379912	EPVLKGVKLHYT	1262	1273	12	100%	40	37	1	0	0.93	0.82	0.98	S	B	12	3	0.068398273
