# Supplementary material for: Considering epitopes conservity in targeting SARS-CoV-2 mutations in variants: a novel immunoinformatics approach to vaccine design
Source: Sci Rep. 2022 Aug 18;12:14017. doi: 10.1038/s41598-022-18152-5 (PMC9386201; doi:10.1038/s41598-022-18152-5)
Supplement: Supplementary file 4 — Supplementary Information 4. [file 41598_2022_18152_MOESM4_ESM.csv]

peptide	length	score	netCTL score	allergen	toxicity	antigenicity	Protein	Cell	MHC
LTALRLCAY	9	0.01886	2.6158	NON-ALLERGEN	Non-Toxin	0.2825	E	CTL	A1
LVKPSFYVY	9	-0.11106	0.8726	ALLERGEN	Non-Toxin	0.4213	E	CTL	A1
VSLVKPSFY	9	-0.25372	1.7149	NON-ALLERGEN	Non-Toxin	0.7476	E	CTL	A1
FLAFVVFLL	9	0.30188	1.4408	NON-ALLERGEN	Non-Toxin	0.5308	E	CTL	A2
VLLFLAFVV	9	0.26315	1.123	NON-ALLERGEN	Non-Toxin	0.5677	E	CTL	A2
FVSEETGTL	9	0.23237	0.8259	ALLERGEN	Non-Toxin	0.3864	E	CTL	A2
LAFVVFLLV	9	0.2141	0.8292	NON-ALLERGEN	Non-Toxin	0.7976	E	CTL	A2
VTLAILTAL	9	0.21055	0.9278	NON-ALLERGEN	Non-Toxin	0.614	E	CTL	A2
SVLLFLAFV	9	0.19022	1.0516	NON-ALLERGEN	Non-Toxin	0.4765	E	CTL	A2
FLLVTLAIL	9	0.17608	1.1754	NON-ALLERGEN	Non-Toxin	0.9645	E	CTL	A2
FVVFLLVTL	9	0.16748	0.9823	NON-ALLERGEN	Non-Toxin	0.7403	E	CTL	A2
TLIVNSVLL	9	-0.04893	0.791	ALLERGEN	Non-Toxin	-0.0406	E	CTL	A2
IVNSVLLFL	9	-0.07977	0.8876	NON-ALLERGEN	Non-Toxin	-0.0239	E	CTL	A2
RLCAYCCNI	9	-0.08176	0.8192	NON-ALLERGEN	Toxin	1.1243	E	CTL	A2
YVYSRVKNL	9	-0.26419	0.8188	NON-ALLERGEN	Non-Toxin	0.702	E	CTL	A2
SLVKPSFYV	9	-0.27349	1.2831	ALLERGEN	Non-Toxin	0.414	E	CTL	A2
TLAILTALR	9	0.1989	1.179	NON-ALLERGEN	Non-Toxin	0.7223	E	CTL	A3
SFYVYSRVK	9	-0.05119	1.0275	NON-ALLERGEN	Non-Toxin	0.8251	E	CTL	A3
IVNSVLLFL	9	-0.07977	0.7992	NON-ALLERGEN	Non-Toxin	-0.0239	E	CTL	A3
NIVNVSLVK	9	-0.09388	0.9921	NON-ALLERGEN	Non-Toxin	0.931	E	CTL	A3
LVKPSFYVY	9	-0.11106	0.8785	ALLERGEN	Non-Toxin	0.4213	E	CTL	A3
RVKNLNSSR	9	-0.32968	1.0581	NON-ALLERGEN	Non-Toxin	0.8998	E	CTL	A3
FLAFVVFLL	9	0.30188	0.8354	NON-ALLERGEN	Non-Toxin	0.5308	E	CTL	A24
LFLAFVVFL	9	0.29187	0.8702	NON-ALLERGEN	Non-Toxin	0.4568	E	CTL	A24
VFLLVTLAI	9	0.07548	1.5566	NON-ALLERGEN	Non-Toxin	0.8134	E	CTL	A24
LIVNSVLLF	9	-0.13119	0.8006	NON-ALLERGEN	Non-Toxin	-0.0953	E	CTL	A24
SVLLFLAFV	9	0.19022	0.8421	NON-ALLERGEN	Non-Toxin	0.4765	E	CTL	A26
FVVFLLVTL	9	0.16748	0.7789	NON-ALLERGEN	Non-Toxin	0.7403	E	CTL	A26
LTALRLCAY	9	0.01886	1.3498	NON-ALLERGEN	Non-Toxin	0.2825	E	CTL	A26
LIVNSVLLF	9	-0.13119	1.041	NON-ALLERGEN	Non-Toxin	-0.0953	E	CTL	A26
FVSEETGTL	9	0.23237	0.9942	ALLERGEN	Non-Toxin	0.3864	E	CTL	B7
FLAFVVFLL	9	0.30188	0.9009	NON-ALLERGEN	Non-Toxin	0.5308	E	CTL	B8
LLFLAFVVF	9	0.2341	0.8088	NON-ALLERGEN	Non-Toxin	0.8144	E	CTL	B8
FLLVTLAIL	9	0.17608	1.4215	NON-ALLERGEN	Non-Toxin	0.9645	E	CTL	B8
FVVFLLVTL	9	0.16748	0.9008	NON-ALLERGEN	Non-Toxin	0.7403	E	CTL	B8
LTALRLCAY	9	0.01886	0.7535	NON-ALLERGEN	Non-Toxin	0.2825	E	CTL	B8
LVKPSFYVY	9	-0.11106	0.7569	ALLERGEN	Non-Toxin	0.4213	E	CTL	B8
YVYSRVKNL	9	-0.26419	1.3968	NON-ALLERGEN	Non-Toxin	0.702	E	CTL	B8
FLAFVVFLL	9	0.30188	1.2514	NON-ALLERGEN	Non-Toxin	0.5308	E	CTL	B39
FVSEETGTL	9	0.23237	1.0094	ALLERGEN	Non-Toxin	0.3864	E	CTL	B39
FLLVTLAIL	9	0.17608	0.8372	NON-ALLERGEN	Non-Toxin	0.9645	E	CTL	B39
YVYSRVKNL	9	-0.26419	0.7675	NON-ALLERGEN	Non-Toxin	0.702	E	CTL	B39
SEETGTLIV	9	0.2095	1.4227	NON-ALLERGEN	Non-Toxin	0.3052	E	CTL	B44
LAILTALRL	9	0.12755	0.899	NON-ALLERGEN	Non-Toxin	0.8872	E	CTL	B58
LLFLAFVVF	9	0.2341	1.2517	NON-ALLERGEN	Non-Toxin	0.8144	E	CTL	B62
FVSEETGTL	9	0.23237	0.9278	ALLERGEN	Non-Toxin	0.3864	E	CTL	B62
NSVLLFLAF	9	0.11514	0.7955	NON-ALLERGEN	Non-Toxin	0.4134	E	CTL	B62
LTALRLCAY	9	0.01886	1.1811	NON-ALLERGEN	Non-Toxin	0.2825	E	CTL	B62
LVKPSFYVY	9	-0.11106	1.3262	ALLERGEN	Non-Toxin	0.4213	E	CTL	B62
LIVNSVLLF	9	-0.13119	0.9556	NON-ALLERGEN	Non-Toxin	-0.0953	E	CTL	B62
YVYSRVKNL	9	-0.26419	0.7949	NON-ALLERGEN	Non-Toxin	0.702	E	CTL	B62
YSRYRIGNY	9	0.21358	1.6623	ALLERGEN	Non-Toxin	0.3996	M	CTL	A1
YANRNRFLY	9	0.18472	1.6155	ALLERGEN	Non-Toxin	0.0256	M	CTL	A1
SSDNIALLV	9	0.15128	2.9325	ALLERGEN	Non-Toxin	0.338	M	CTL	A1
LLEQWNLVI	9	0.14031	0.7745	NON-ALLERGEN	Non-Toxin	0.3649	M	CTL	A1
SSSDNIALL	9	0.11414	0.8308	ALLERGEN	Non-Toxin	0.3755	M	CTL	A1
AGDSGFAAY	9	0.03981	0.848	NON-ALLERGEN	Non-Toxin	0.9095	M	CTL	A1
WICLLQFAY	9	-0.02684	1.4105	ALLERGEN	Toxin	0.7317	M	CTL	A1
LVGLMWLSY	9	-0.06867	1.3974	NON-ALLERGEN	Non-Toxin	1.0633	M	CTL	A1
ATSRTLSYY	9	-0.11604	2.6146	NON-ALLERGEN	Non-Toxin	0.6108	M	CTL	A1
VATSRTLSY	9	-0.17295	1.4642	ALLERGEN	Non-Toxin	0.9457	M	CTL	A1
IFLWLLWPV	9	0.37851	0.9606	ALLERGEN	Non-Toxin	0.243	M	CTL	A2
FLFLTWICL	9	0.35397	1.0331	NON-ALLERGEN	Non-Toxin	1.4835	M	CTL	A2
NLVIGFLFL	9	0.34956	0.769	NON-ALLERGEN	Non-Toxin	1.2917	M	CTL	A2
FLTWICLLQ	9	0.2985	0.8698	NON-ALLERGEN	Non-Toxin	0.4463	M	CTL	A2
WLLWPVTLA	9	0.27363	0.8775	ALLERGEN	Non-Toxin	1.0631	M	CTL	A2
LVIGFLFLT	9	0.27318	0.7539	NON-ALLERGEN	Non-Toxin	1.2619	M	CTL	A2
KLLEQWNLV	9	0.18092	0.974	NON-ALLERGEN	Non-Toxin	0.2095	M	CTL	A2
LLWPVTLAC	9	0.15098	0.7862	NON-ALLERGEN	Non-Toxin	0.8193	M	CTL	A2
LLEQWNLVI	9	0.14031	0.88	NON-ALLERGEN	Non-Toxin	0.3649	M	CTL	A2
FVLAAVYRI	9	0.13985	1.2094	NON-ALLERGEN	Non-Toxin	0.5136	M	CTL	A2
TLACFVLAA	9	0.12481	0.8946	NON-ALLERGEN	Non-Toxin	1.1932	M	CTL	A2
RLFARTRSM	9	0.11133	0.8148	ALLERGEN	Non-Toxin	0.1998	M	CTL	A2
LMWLSYFIA	9	0.07272	1.1144	NON-ALLERGEN	Non-Toxin	0.3601	M	CTL	A2
FIASFRLFA	9	0.06799	0.9231	NON-ALLERGEN	Non-Toxin	-0.2267	M	CTL	A2
GLMWLSYFI	9	0.06464	1.3055	NON-ALLERGEN	Non-Toxin	0.2537	M	CTL	A2
SMWSFNPET	9	0.06248	1.0922	ALLERGEN	Non-Toxin	0.7633	M	CTL	A2
IAMACLVGL	9	-0.02593	0.9035	NON-ALLERGEN	Non-Toxin	1.1306	M	CTL	A2
LVIGAVILR	9	0.2601	0.7855	NON-ALLERGEN	Non-Toxin	1.1027	M	CTL	A3
IASFRLFAR	9	0.22572	0.7866	ALLERGEN	Non-Toxin	0.0646	M	CTL	A3
PLHGTILTR	9	0.221	0.7904	ALLERGEN	Non-Toxin	0.7584	M	CTL	A3
LSYFIASFR	9	0.21181	1.4994	NON-ALLERGEN	Non-Toxin	0.3283	M	CTL	A3
AVILRGHLR	9	0.13516	0.752	ALLERGEN	Non-Toxin	0.3371	M	CTL	A3
RIAGHHLGR	9	0.11919	1.2901	NON-ALLERGEN	Non-Toxin	-0.4947	M	CTL	A3
RLFARTRSM	9	0.11133	0.9351	ALLERGEN	Non-Toxin	0.1998	M	CTL	A3
LVGLMWLSY	9	-0.06867	1.0108	NON-ALLERGEN	Non-Toxin	1.0633	M	CTL	A3
TSRTLSYYK	9	-0.11595	1.2155	NON-ALLERGEN	Non-Toxin	0.4811	M	CTL	A3
ATSRTLSYY	9	-0.11604	1.0858	NON-ALLERGEN	Non-Toxin	0.6108	M	CTL	A3
VATSRTLSY	9	-0.17295	1.002	ALLERGEN	Non-Toxin	0.9457	M	CTL	A3
IFLWLLWPV	9	0.37851	1.0852	ALLERGEN	Non-Toxin	0.243	M	CTL	A24
LFLTWICLL	9	0.32446	1.2449	NON-ALLERGEN	Non-Toxin	0.8734	M	CTL	A24
WNLVIGFLF	9	0.29176	0.8564	NON-ALLERGEN	Non-Toxin	1.2349	M	CTL	A24
NWITGGIAI	9	0.28234	1.0253	ALLERGEN	Non-Toxin	0.969	M	CTL	A24
QWNLVIGFL	9	0.24922	0.9319	NON-ALLERGEN	Non-Toxin	1.4357	M	CTL	A24
LWLLWPVTL	9	0.24802	1.3976	ALLERGEN	Non-Toxin	0.7197	M	CTL	A24
SYFIASFRL	9	0.18333	1.7172	NON-ALLERGEN	Non-Toxin	0.4821	M	CTL	A24
AYANRNRFL	9	0.16258	1.2548	NON-ALLERGEN	Non-Toxin	0.2181	M	CTL	A24
LYIIKLIFL	9	0.1374	1.4294	NON-ALLERGEN	Non-Toxin	0.4865	M	CTL	A24
YFIASFRLF	9	0.06887	1.7536	ALLERGEN	Non-Toxin	-0.1142	M	CTL	A24
LWPVTLACF	9	0.06682	1.645	NON-ALLERGEN	Non-Toxin	1.159	M	CTL	A24
RFLYIIKLI	9	0.05908	1.5176	NON-ALLERGEN	Non-Toxin	0.4257	M	CTL	A24
RYRIGNYKL	9	0.04851	1.0585	NON-ALLERGEN	Non-Toxin	-0.0107	M	CTL	A24
YIIKLIFLW	9	0.033	0.8156	NON-ALLERGEN	Non-Toxin	0.1245	M	CTL	A24
LFARTRSMW	9	-0.09092	0.7909	ALLERGEN	Non-Toxin	0.856	M	CTL	A24
EQWNLVIGF	9	0.22557	0.9087	ALLERGEN	Non-Toxin	1.3869	M	CTL	A26
YSRYRIGNY	9	0.21358	1.2479	ALLERGEN	Non-Toxin	0.3996	M	CTL	A26
YANRNRFLY	9	0.18472	0.9171	ALLERGEN	Non-Toxin	0.0256	M	CTL	A26
SSSDNIALL	9	0.11414	1.1795	ALLERGEN	Non-Toxin	0.3755	M	CTL	A26
YFIASFRLF	9	0.06887	0.9242	ALLERGEN	Non-Toxin	-0.1142	M	CTL	A26
YIIKLIFLW	9	0.033	1.7624	NON-ALLERGEN	Non-Toxin	0.1245	M	CTL	A26
SGFAAYSRY	9	0.00261	0.835	ALLERGEN	Non-Toxin	0.9471	M	CTL	A26
WICLLQFAY	9	-0.02684	0.9056	ALLERGEN	Toxin	0.7317	M	CTL	A26
ATSRTLSYY	9	-0.11604	1.6231	NON-ALLERGEN	Non-Toxin	0.6108	M	CTL	A26
ELKKLLEQW	9	-0.29142	0.7778	ALLERGEN	Non-Toxin	-1.2539	M	CTL	A26
LPKEITVAT	9	0.25459	1.1745	NON-ALLERGEN	Non-Toxin	0.2798	M	CTL	B7
VPLHGTILT	9	0.20433	0.7517	ALLERGEN	Non-Toxin	-0.016	M	CTL	B7
RLFARTRSM	9	0.11133	0.9882	ALLERGEN	Non-Toxin	0.1998	M	CTL	B7
WPVTLACFV	9	0.10139	0.8425	NON-ALLERGEN	Non-Toxin	0.9626	M	CTL	B7
RPLLESELV	9	0.00503	0.8919	NON-ALLERGEN	Non-Toxin	0.1504	M	CTL	B7
FAAYSRYRI	9	-0.07628	0.794	NON-ALLERGEN	Non-Toxin	0.8787	M	CTL	B7
IIKLIFLWL	9	0.2787	1.2359	NON-ALLERGEN	Non-Toxin	0.0851	M	CTL	B8
HLRIAGHHL	9	0.26692	0.8023	ALLERGEN	Non-Toxin	0.2446	M	CTL	B8
LPKEITVAT	9	0.25459	1.1011	NON-ALLERGEN	Non-Toxin	0.2798	M	CTL	B8
FLYIIKLIF	9	0.12772	1.4667	NON-ALLERGEN	Non-Toxin	0.3056	M	CTL	B8
WLSYFIASF	9	0.11822	0.8931	NON-ALLERGEN	Non-Toxin	-0.1644	M	CTL	B8
RLFARTRSM	9	0.11133	1.0034	ALLERGEN	Non-Toxin	0.1998	M	CTL	B8
FAYANRNRF	9	0.10537	0.8372	ALLERGEN	Non-Toxin	0.7785	M	CTL	B8
YRINWITGG	9	0.43023	0.8747	NON-ALLERGEN	Non-Toxin	1.4003	M	CTL	B27
FRLFARTRS	9	0.26402	0.8914	ALLERGEN	Non-Toxin	0.4849	M	CTL	B27
EQWNLVIGF	9	0.22557	1.1811	ALLERGEN	Non-Toxin	1.3869	M	CTL	B27
SRYRIGNYK	9	0.20476	1.4006	ALLERGEN	Non-Toxin	-0.141	M	CTL	B27
NRFLYIIKL	9	0.13484	1.586	NON-ALLERGEN	Non-Toxin	0.3128	M	CTL	B27
QRVAGDSGF	9	-0.01317	1.3418	NON-ALLERGEN	Non-Toxin	0.0861	M	CTL	B27
YRIGNYKLN	9	-0.12096	0.7877	NON-ALLERGEN	Non-Toxin	0.4913	M	CTL	B27
ARTRSMWSF	9	-0.17144	1.3676	ALLERGEN	Non-Toxin	1.2394	M	CTL	B27
SRTLSYYKL	9	-0.29226	1.4734	NON-ALLERGEN	Non-Toxin	0.3474	M	CTL	B27
FLFLTWICL	9	0.35397	0.8428	NON-ALLERGEN	Non-Toxin	1.4835	M	CTL	B39
LWLLWPVTL	9	0.24802	0.7671	ALLERGEN	Non-Toxin	0.7197	M	CTL	B39
FNPETNILL	9	0.2347	1.2074	NON-ALLERGEN	Non-Toxin	0.2578	M	CTL	B39
SFNPETNIL	9	0.19308	1.0191	ALLERGEN	Non-Toxin	0.3864	M	CTL	B39
SYFIASFRL	9	0.18333	1.1388	NON-ALLERGEN	Non-Toxin	0.4821	M	CTL	B39
NRFLYIIKL	9	0.13484	1.0287	NON-ALLERGEN	Non-Toxin	0.3128	M	CTL	B39
SSSDNIALL	9	0.11414	1.0643	ALLERGEN	Non-Toxin	0.3755	M	CTL	B39
FAYANRNRF	9	0.10537	0.8641	ALLERGEN	Non-Toxin	0.7785	M	CTL	B39
SSSSDNIAL	9	-0.06948	1.0622	ALLERGEN	Non-Toxin	0.3671	M	CTL	B39
SRTLSYYKL	9	-0.29226	1.1684	NON-ALLERGEN	Non-Toxin	0.3474	M	CTL	B39
SELVIGAVI	9	0.25658	1.209	NON-ALLERGEN	Non-Toxin	0.6409	M	CTL	B44
PETNILLNV	9	0.11211	0.9279	ALLERGEN	Non-Toxin	-0.0112	M	CTL	B44
KLIFLWLLW	9	0.34287	1.6986	NON-ALLERGEN	Non-Toxin	0.4968	M	CTL	B58
VIGFLFLTW	9	0.24152	1.104	NON-ALLERGEN	Non-Toxin	1.1465	M	CTL	B58
LAAVYRINW	9	0.2079	1.9258	ALLERGEN	Non-Toxin	1.4322	M	CTL	B58
YANRNRFLY	9	0.18472	1.4976	ALLERGEN	Non-Toxin	0.0256	M	CTL	B58
FLYIIKLIF	9	0.12772	0.9908	NON-ALLERGEN	Non-Toxin	0.3056	M	CTL	B58
FAYANRNRF	9	0.10537	1.2776	ALLERGEN	Non-Toxin	0.7785	M	CTL	B58
LTWICLLQF	9	0.06584	1.3476	NON-ALLERGEN	Non-Toxin	1.1393	M	CTL	B58
YIIKLIFLW	9	0.033	1.7474	NON-ALLERGEN	Non-Toxin	0.1245	M	CTL	B58
MACLVGLMW	9	-0.06852	1.498	NON-ALLERGEN	Non-Toxin	0.7889	M	CTL	B58
LFARTRSMW	9	-0.09092	1.1552	ALLERGEN	Non-Toxin	0.856	M	CTL	B58
ATSRTLSYY	9	-0.11604	0.8728	NON-ALLERGEN	Non-Toxin	0.6108	M	CTL	B58
VATSRTLSY	9	-0.17295	0.965	ALLERGEN	Non-Toxin	0.9457	M	CTL	B58
FLFLTWICL	9	0.35397	0.8609	NON-ALLERGEN	Non-Toxin	1.4835	M	CTL	B62
HLRIAGHHL	9	0.26692	0.8532	ALLERGEN	Non-Toxin	0.2446	M	CTL	B62
EQWNLVIGF	9	0.22557	1.119	ALLERGEN	Non-Toxin	1.3869	M	CTL	B62
YSRYRIGNY	9	0.21358	1.4126	ALLERGEN	Non-Toxin	0.3996	M	CTL	B62
YANRNRFLY	9	0.18472	1.0693	ALLERGEN	Non-Toxin	0.0256	M	CTL	B62
ACFVLAAVY	9	0.16271	0.9802	NON-ALLERGEN	Non-Toxin	1.14	M	CTL	B62
FLYIIKLIF	9	0.12772	1.0291	NON-ALLERGEN	Non-Toxin	0.3056	M	CTL	B62
WLSYFIASF	9	0.11822	1.4065	NON-ALLERGEN	Non-Toxin	-0.1644	M	CTL	B62
RLFARTRSM	9	0.11133	1.3243	ALLERGEN	Non-Toxin	0.1998	M	CTL	B62
FAYANRNRF	9	0.10537	0.9946	ALLERGEN	Non-Toxin	0.7785	M	CTL	B62
YFIASFRLF	9	0.06887	1.1892	ALLERGEN	Non-Toxin	-0.1142	M	CTL	B62
SGFAAYSRY	9	0.00261	1.0041	ALLERGEN	Non-Toxin	0.9471	M	CTL	B62
ITVATSRTL	9	0.0012	0.8305	NON-ALLERGEN	Non-Toxin	0.58	M	CTL	B62
WICLLQFAY	9	-0.02684	1.0985	ALLERGEN	Toxin	0.7317	M	CTL	B62
LVGLMWLSY	9	-0.06867	1.1183	NON-ALLERGEN	Non-Toxin	1.0633	M	CTL	B62
ATSRTLSYY	9	-0.11604	1.0941	NON-ALLERGEN	Non-Toxin	0.6108	M	CTL	B62
VATSRTLSY	9	-0.17295	1.1182	ALLERGEN	Non-Toxin	0.9457	M	CTL	B62
LSPRWYFYY	9	0.35734	2.3408	NON-ALLERGEN	Non-Toxin	1.2832	N	CTL	A1
DLSPRWYFY	9	0.25933	1.4994	NON-ALLERGEN	Non-Toxin	1.7645	N	CTL	A1
NTASWFTAL	9	0.22775	0.9521	NON-ALLERGEN	Non-Toxin	-0.0708	N	CTL	A1
SPDDQIGYY	9	0.06844	1.1404	NON-ALLERGEN	Non-Toxin	0.4863	N	CTL	A1
SSPDDQIGY	9	0.0634	1.4541	NON-ALLERGEN	Non-Toxin	0.526	N	CTL	A1
GTDYKHWPQ	9	0.00439	1.2059	ALLERGEN	Non-Toxin	0.545	N	CTL	A1
MKDLSPRWY	9	-0.0024	0.912	NON-ALLERGEN	Non-Toxin	0.8441	N	CTL	A1
LLNKHIDAY	9	-0.02074	1.3867	ALLERGEN	Non-Toxin	-0.3003	N	CTL	A1
GTTLPKGFY	9	-0.11536	1.6848	ALLERGEN	Non-Toxin	0.0225	N	CTL	A1
IIWVATEGA	9	0.29238	0.8068	ALLERGEN	Non-Toxin	0.515	N	CTL	A2
NTASWFTAL	9	0.22775	0.8132	NON-ALLERGEN	Non-Toxin	-0.0708	N	CTL	A2
GMSRIGMEV	9	0.07018	1.0266	NON-ALLERGEN	Non-Toxin	0.6287	N	CTL	A2
LLLDRLNQL	9	-0.01446	1.2648	ALLERGEN	Non-Toxin	0.1566	N	CTL	A2
LSPRWYFYY	9	0.35734	0.9198	NON-ALLERGEN	Non-Toxin	1.2832	N	CTL	A3
DLSPRWYFY	9	0.25933	0.759	NON-ALLERGEN	Non-Toxin	1.7645	N	CTL	A3
GYYRRATRR	9	0.20111	0.8099	NON-ALLERGEN	Non-Toxin	-0.4627	N	CTL	A3
KTFPPTEPK	9	0.1306	1.4314	NON-ALLERGEN	Non-Toxin	0.7571	N	CTL	A3
ASAFFGMSR	9	0.03154	1.061	ALLERGEN	Non-Toxin	0.3153	N	CTL	A3
LIRQGTDYK	9	-0.01366	0.8261	ALLERGEN	Non-Toxin	0.0836	N	CTL	A3
ALALLLLDR	9	-0.0161	0.8969	NON-ALLERGEN	Non-Toxin	0.812	N	CTL	A3
LLNKHIDAY	9	-0.02074	0.8913	ALLERGEN	Non-Toxin	-0.3003	N	CTL	A3
FTALTQHGK	9	-0.0226	0.882	ALLERGEN	Non-Toxin	0.851	N	CTL	A3
KSAAEASKK	9	-0.07922	1.4421	ALLERGEN	Non-Toxin	0.7679	N	CTL	A3
TQALPQRQK	9	-0.1423	0.9357	ALLERGEN	Non-Toxin	0.7432	N	CTL	A3
RSGARSKQR	9	-0.30464	0.8137	ALLERGEN	Non-Toxin	1.7874	N	CTL	A3
SSRSRNSSR	9	-0.34164	0.8839	ALLERGEN	Non-Toxin	1.1218	N	CTL	A3
SSRSSSRSR	9	-0.51948	0.7706	ALLERGEN	Non-Toxin	1.2286	N	CTL	A3
QLESKMSGK	9	-0.62909	1.1019	NON-ALLERGEN	Non-Toxin	1.2535	N	CTL	A3
IWVATEGAL	9	0.23628	1.0151	ALLERGEN	Non-Toxin	0.0457	N	CTL	A24
YYRRATRRI	9	0.21744	1.4885	NON-ALLERGEN	Non-Toxin	-0.6565	N	CTL	A24
TWLTYTGAI	9	0.11986	1.5146	NON-ALLERGEN	Non-Toxin	0.5439	N	CTL	A24
KAYNVTQAF	9	-0.00587	0.8668	ALLERGEN	Non-Toxin	0.5669	N	CTL	A24
NFKDQVILL	9	-0.01578	0.7993	NON-ALLERGEN	Non-Toxin	1.1677	N	CTL	A24
KHIDAYKTF	9	-0.05918	0.9074	NON-ALLERGEN	Non-Toxin	-0.3081	N	CTL	A24
FAPSASAFF	9	-0.18628	0.944	NON-ALLERGEN	Non-Toxin	0.2642	N	CTL	A24
QFAPSASAF	9	-0.23949	1.2686	NON-ALLERGEN	Non-Toxin	0.5495	N	CTL	A24
LSPRWYFYY	9	0.35734	0.7853	NON-ALLERGEN	Non-Toxin	1.2832	N	CTL	A26
DLSPRWYFY	9	0.25933	1.2129	NON-ALLERGEN	Non-Toxin	1.7645	N	CTL	A26
NTASWFTAL	9	0.22775	0.8437	NON-ALLERGEN	Non-Toxin	-0.0708	N	CTL	A26
TGPEAGLPY	9	0.15131	1.0753	NON-ALLERGEN	Non-Toxin	-0.0349	N	CTL	A26
SSPDDQIGY	9	0.0634	1.8805	NON-ALLERGEN	Non-Toxin	0.526	N	CTL	A26
ELIRQGTDY	9	0.0601	1.9108	NON-ALLERGEN	Non-Toxin	-0.2497	N	CTL	A26
EVTPSGTWL	9	0.03442	0.8038	NON-ALLERGEN	Non-Toxin	0.4548	N	CTL	A26
LLNKHIDAY	9	-0.02074	0.8287	ALLERGEN	Non-Toxin	-0.3003	N	CTL	A26
FAPSASAFF	9	-0.18628	0.8	NON-ALLERGEN	Non-Toxin	0.2642	N	CTL	A26
SPRWYFYYL	9	0.34101	1.6154	NON-ALLERGEN	Non-Toxin	0.734	N	CTL	B7
NPANNAAIV	9	0.1475	1.2299	ALLERGEN	Non-Toxin	0.5483	N	CTL	B7
LPAADLDDF	9	0.09491	0.752	ALLERGEN	Non-Toxin	0.1864	N	CTL	B7
LPNNTASWF	9	0.05582	1.2663	NON-ALLERGEN	Non-Toxin	-0.0835	N	CTL	B7
LPQGTTLPK	9	0.055	0.7801	NON-ALLERGEN	Non-Toxin	0.4172	N	CTL	B7
RIRGGDGKM	9	0.00738	0.8067	NON-ALLERGEN	Non-Toxin	0.1803	N	CTL	B7
FPRGQGVPI	9	-0.00164	1.647	ALLERGEN	Non-Toxin	0.7585	N	CTL	B7
KAYNVTQAF	9	-0.00587	1.3101	ALLERGEN	Non-Toxin	0.5669	N	CTL	B7
KPRQKRTAT	9	-0.20542	1.6339	NON-ALLERGEN	Non-Toxin	0.2029	N	CTL	B7
SPRWYFYYL	9	0.34101	1.4438	NON-ALLERGEN	Non-Toxin	0.734	N	CTL	B8
NTASWFTAL	9	0.22775	0.8466	NON-ALLERGEN	Non-Toxin	-0.0708	N	CTL	B8
YYRRATRRI	9	0.21744	0.8483	NON-ALLERGEN	Non-Toxin	-0.6565	N	CTL	B8
FPRGQGVPI	9	-0.00164	1.6402	ALLERGEN	Non-Toxin	0.7585	N	CTL	B8
KAYNVTQAF	9	-0.00587	1.0395	ALLERGEN	Non-Toxin	0.5669	N	CTL	B8
QKKQQTVTL	9	-0.2053	0.8126	NON-ALLERGEN	Non-Toxin	0.9285	N	CTL	B8
KPRQKRTAT	9	-0.20542	1.4851	NON-ALLERGEN	Non-Toxin	0.2029	N	CTL	B8
FSKQLQQSM	9	-0.50082	1.2806	NON-ALLERGEN	Non-Toxin	0.1526	N	CTL	B8
QRQKKQQTV	9	-0.64872	0.8126	NON-ALLERGEN	Non-Toxin	0.5602	N	CTL	B8
RRATRRIRG	9	0.29344	0.9435	NON-ALLERGEN	Non-Toxin	-0.6094	N	CTL	B27
YRRATRRIR	9	0.26413	1.3008	NON-ALLERGEN	Non-Toxin	-0.2931	N	CTL	B27
QRNAPRITF	9	0.21019	1.6151	NON-ALLERGEN	Non-Toxin	0.4654	N	CTL	B27
RRIRGGDGK	9	0.1987	1.5726	NON-ALLERGEN	Non-Toxin	0.2078	N	CTL	B27
SRIGMEVTP	9	0.05807	1.041	NON-ALLERGEN	Non-Toxin	1.6178	N	CTL	B27
KKSAAEASK	9	0.05438	0.9474	ALLERGEN	Non-Toxin	0.4284	N	CTL	B27
KHWPQIAQF	9	0.03856	0.8375	ALLERGEN	Non-Toxin	0.297	N	CTL	B27
QQQGQTVTK	9	-0.02224	1.2955	ALLERGEN	Non-Toxin	0.6709	N	CTL	B27
SRGTSPARM	9	-0.05822	1.0058	ALLERGEN	Non-Toxin	1.1235	N	CTL	B27
IRQGTDYKH	9	-0.07394	0.7789	NON-ALLERGEN	Non-Toxin	0.7166	N	CTL	B27
PRQKRTATK	9	-0.11196	1.0148	NON-ALLERGEN	Non-Toxin	0.1432	N	CTL	B27
DRLNQLESK	9	-0.14551	0.9237	ALLERGEN	Non-Toxin	0.4998	N	CTL	B27
SRGGSQASS	9	-0.28868	0.838	NON-ALLERGEN	Non-Toxin	0.7639	N	CTL	B27
QRQKKQQTV	9	-0.64872	0.9678	NON-ALLERGEN	Non-Toxin	0.5602	N	CTL	B27
NTASWFTAL	9	0.22775	1.2834	NON-ALLERGEN	Non-Toxin	-0.0708	N	CTL	B39
NNAAIVLQL	9	0.14349	0.784	NON-ALLERGEN	Non-Toxin	0.8662	N	CTL	B39
KKADETQAL	9	0.09416	1.7029	ALLERGEN	Non-Toxin	0.4135	N	CTL	B39
LQLPQGTTL	9	-0.04022	0.7973	ALLERGEN	Non-Toxin	0.048	N	CTL	B39
KHIDAYKTF	9	-0.05918	1.0551	NON-ALLERGEN	Non-Toxin	-0.3081	N	CTL	B39
QKKQQTVTL	9	-0.2053	0.8583	NON-ALLERGEN	Non-Toxin	0.9285	N	CTL	B39
GDAALALLL	9	0.06226	0.8303	NON-ALLERGEN	Non-Toxin	0.4529	N	CTL	B44
LQLPQGTTL	9	-0.04022	0.7874	ALLERGEN	Non-Toxin	0.048	N	CTL	B44
MEVTPSGTW	9	-0.06279	0.8435	ALLERGEN	Non-Toxin	0.755	N	CTL	B44
LSPRWYFYY	9	0.35734	1.2207	NON-ALLERGEN	Non-Toxin	1.2832	N	CTL	B58
GANKDGIIW	9	0.02448	1.3086	NON-ALLERGEN	Toxin	-0.6134	N	CTL	B58
KAYNVTQAF	9	-0.00587	1.8413	ALLERGEN	Non-Toxin	0.5669	N	CTL	B58
RQGTDYKHW	9	-0.09492	0.7839	NON-ALLERGEN	Non-Toxin	0.5721	N	CTL	B58
KMKDLSPRW	9	-0.19333	1.4454	NON-ALLERGEN	Non-Toxin	1.7462	N	CTL	B58
LSPRWYFYY	9	0.35734	1.0643	NON-ALLERGEN	Non-Toxin	1.2832	N	CTL	B62
TGPEAGLPY	9	0.15131	1.0465	NON-ALLERGEN	Non-Toxin	-0.0349	N	CTL	B62
SSPDDQIGY	9	0.0634	0.8458	NON-ALLERGEN	Non-Toxin	0.526	N	CTL	B62
ELIRQGTDY	9	0.0601	1.0547	NON-ALLERGEN	Non-Toxin	-0.2497	N	CTL	B62
KAYNVTQAF	9	-0.00587	1.3696	ALLERGEN	Non-Toxin	0.5669	N	CTL	B62
LLNKHIDAY	9	-0.02074	1.2174	ALLERGEN	Non-Toxin	-0.3003	N	CTL	B62
QKRTATKAY	9	-0.02864	0.9797	NON-ALLERGEN	Non-Toxin	-0.0777	N	CTL	B62
LQLPQGTTL	9	-0.04022	1.108	ALLERGEN	Non-Toxin	0.048	N	CTL	B62
AQFAPSASA	9	-0.1528	1.0647	NON-ALLERGEN	Non-Toxin	0.7468	N	CTL	B62
KMKDLSPRW	9	-0.19333	0.9163	NON-ALLERGEN	Non-Toxin	1.7462	N	CTL	B62
QFAPSASAF	9	-0.23949	1.2184	NON-ALLERGEN	Non-Toxin	0.5495	N	CTL	B62
GQQQQGQTV	9	-0.31014	0.81	ALLERGEN	Non-Toxin	0.3323	N	CTL	B62
FSKQLQQSM	9	-0.50082	0.8985	NON-ALLERGEN	Non-Toxin	0.1526	N	CTL	B62
VSNGTHWFV	9	0.35559	0.9574	ALLERGEN	Non-Toxin	-0.1239	S	CTL	A1
QLTPTWRVY	9	0.31555	0.7887	NON-ALLERGEN	Non-Toxin	1.2119	S	CTL	A1
RSFIEDLLF	9	0.27446	0.8441	NON-ALLERGEN	Non-Toxin	-0.5782	S	CTL	A1
NSFTRGVYY	9	0.19204	1.6915	ALLERGEN	Non-Toxin	-0.1877	S	CTL	A1
VLPFNDGVY	9	0.1815	0.7675	NON-ALLERGEN	Non-Toxin	0.4642	S	CTL	A1
ERDISTEIY	9	0.17882	1.1687	ALLERGEN	Non-Toxin	-0.2317	S	CTL	A1
FVSNGTHWF	9	0.16605	0.7622	NON-ALLERGEN	Non-Toxin	0.0807	S	CTL	A1
GTITSGWTF	9	0.16268	0.9433	ALLERGEN	Non-Toxin	0.3272	S	CTL	A1
WTAGAAAYY	9	0.15259	3.1128	NON-ALLERGEN	Non-Toxin	0.6306	S	CTL	A1
CNDPFLGVY	9	0.15232	1.3355	ALLERGEN	Non-Toxin	0.4295	S	CTL	A1
WMESEFRVY	9	0.14153	1.9232	ALLERGEN	Non-Toxin	0.2698	S	CTL	A1
SANNCTFEY	9	0.13273	1.8739	NON-ALLERGEN	Non-Toxin	-0.0924	S	CTL	A1
NATRFASVY	9	0.10001	1.1138	ALLERGEN	Non-Toxin	-0.0081	S	CTL	A1
GAAAYYVGY	9	0.09963	1.2194	NON-ALLERGEN	Non-Toxin	0.6604	S	CTL	A1
ITDAVDCAL	9	0.08501	1.168	ALLERGEN	Non-Toxin	0.526	S	CTL	A1
YQDVNCTEV	9	0.08295	0.7502	ALLERGEN	Non-Toxin	1.6172	S	CTL	A1
STQDLFLPF	9	0.06828	1.0468	ALLERGEN	Non-Toxin	0.6619	S	CTL	A1
NIDGYFKIY	9	0.04366	1.9606	ALLERGEN	Non-Toxin	-0.2462	S	CTL	A1
LTDEMIAQY	9	0.02757	3.6616	NON-ALLERGEN	Non-Toxin	0.1043	S	CTL	A1
GAEHVNNSY	9	-0.00296	1.996	ALLERGEN	Non-Toxin	0.9347	S	CTL	A1
FTNVYADSF	9	-0.00527	1.3208	ALLERGEN	Non-Toxin	-0.5651	S	CTL	A1
TSNQVAVLY	9	-0.01327	3.0758	ALLERGEN	Non-Toxin	0.4387	S	CTL	A1
VGGNYNYLY	9	-0.0148	0.7698	ALLERGEN	Non-Toxin	0.7432	S	CTL	A1
FVFKNIDGY	9	-0.0215	0.7837	ALLERGEN	Non-Toxin	-0.1304	S	CTL	A1
RISNCVADY	9	-0.02787	1.2032	NON-ALLERGEN	Non-Toxin	-0.5375	S	CTL	A1
YSSANNCTF	9	-0.04954	1.9531	NON-ALLERGEN	Non-Toxin	-0.1036	S	CTL	A1
RVDFCGKGY	9	-0.0578	1.1403	ALLERGEN	Non-Toxin	0.3717	S	CTL	A1
VASQSIIAY	9	-0.0709	1.7978	ALLERGEN	Non-Toxin	0.1366	S	CTL	A1
NSASFSTFK	9	-0.09434	0.8165	ALLERGEN	Non-Toxin	0.1232	S	CTL	A1
CVADYSVLY	9	-0.09595	2.5759	ALLERGEN	Non-Toxin	-0.0293	S	CTL	A1
KTSVDCTMY	9	-0.11115	2.3795	ALLERGEN	Toxin	1.1824	S	CTL	A1
ECSNLLLQY	9	-0.15849	0.8171	ALLERGEN	Non-Toxin	0.3331	S	CTL	A1
LSETKCTLK	9	-0.16291	0.7879	ALLERGEN	Non-Toxin	0.6883	S	CTL	A1
VLKGVKLHY	9	-0.18916	0.8253	NON-ALLERGEN	Non-Toxin	1.2378	S	CTL	A1
ASFSTFKCY	9	-0.19397	0.8085	NON-ALLERGEN	Non-Toxin	0.2795	S	CTL	A1
STECSNLLL	9	-0.20478	2.3492	NON-ALLERGEN	Non-Toxin	0.4871	S	CTL	A1
MTSCCSCLK	9	-0.36816	1.0963	ALLERGEN	Toxin	0.427	S	CTL	A1
VTWFHAIHV	9	0.38925	0.9144	NON-ALLERGEN	Non-Toxin	0.5426	S	CTL	A2
ITSGWTFGA	9	0.35124	0.9541	NON-ALLERGEN	Non-Toxin	0.4577	S	CTL	A2
FIAGLIAIV	9	0.27206	1.2124	NON-ALLERGEN	Non-Toxin	0.3162	S	CTL	A2
SVTTEILPV	9	0.2586	1.0675	ALLERGEN	Non-Toxin	0.8441	S	CTL	A2
IITTDNTFV	9	0.16833	0.9539	ALLERGEN	Non-Toxin	0.4733	S	CTL	A2
VLSFELLHA	9	0.1607	0.8218	NON-ALLERGEN	Non-Toxin	1.0776	S	CTL	A2
YQPYRVVVL	9	0.1409	0.8143	NON-ALLERGEN	Non-Toxin	0.5964	S	CTL	A2
YLQPRTFLL	9	0.1305	1.5152	ALLERGEN	Non-Toxin	0.4532	S	CTL	A2
QLNRALTGI	9	0.1302	0.9308	ALLERGEN	Non-Toxin	0.008	S	CTL	A2
VVFLHVTYV	9	0.1278	1.0304	NON-ALLERGEN	Non-Toxin	1.5122	S	CTL	A2
FLHVTYVPA	9	0.11472	1.0258	ALLERGEN	Non-Toxin	1.3346	S	CTL	A2
YQDVNCTEV	9	0.08295	0.9571	ALLERGEN	Non-Toxin	1.6172	S	CTL	A2
LIAIVMVTI	9	0.07904	0.7558	NON-ALLERGEN	Non-Toxin	1.1121	S	CTL	A2
FQFCNDPFL	9	0.05737	1.1416	ALLERGEN	Non-Toxin	-0.2493	S	CTL	A2
NLNESLIDL	9	0.05239	0.9825	ALLERGEN	Non-Toxin	0.6827	S	CTL	A2
RVVVLSFEL	9	0.04571	0.8445	ALLERGEN	Non-Toxin	1.1918	S	CTL	A2
YTNSFTRGV	9	0.04545	0.8445	ALLERGEN	Non-Toxin	-0.6177	S	CTL	A2
FTISVTTEI	9	0.04473	1.1808	NON-ALLERGEN	Non-Toxin	0.8535	S	CTL	A2
KMSECVLGQ	9	0.04385	0.8514	ALLERGEN	Non-Toxin	-0.1017	S	CTL	A2
FVFLVLLPL	9	0.04076	1.1947	NON-ALLERGEN	Non-Toxin	0.8601	S	CTL	A2
VLNDILSRL	9	0.03	1.3533	NON-ALLERGEN	Non-Toxin	-0.8524	S	CTL	A2
NVYADSFVI	9	0.02696	0.7994	NON-ALLERGEN	Non-Toxin	-0.5617	S	CTL	A2
GLTVLPPLL	9	0.01706	0.9214	NON-ALLERGEN	Non-Toxin	0.6621	S	CTL	A2
RLDKVEAEV	9	0.01617	1.0612	ALLERGEN	Non-Toxin	0.0765	S	CTL	A2
AVDCALDPL	9	-0.00715	0.8102	NON-ALLERGEN	Non-Toxin	0.6604	S	CTL	A2
LLALHRSYL	9	-0.06002	0.7663	ALLERGEN	Non-Toxin	0.5241	S	CTL	A2
AIVMVTIML	9	-0.07684	0.8833	NON-ALLERGEN	Non-Toxin	0.7545	S	CTL	A2
KIADYNYKL	9	-0.10379	1.4347	ALLERGEN	Non-Toxin	1.6639	S	CTL	A2
LLFNKVTLA	9	-0.11337	1.0091	NON-ALLERGEN	Non-Toxin	0.615	S	CTL	A2
SIIAYTMSL	9	-0.12935	1.3658	ALLERGEN	Non-Toxin	0.5234	S	CTL	A2
TSVDCTMYI	9	-0.1306	0.7648	NON-ALLERGEN	Toxin	0.7328	S	CTL	A2
KQIYKTPPI	9	-0.14982	0.8755	NON-ALLERGEN	Non-Toxin	0.2705	S	CTL	A2
ALNTLVKQL	9	-0.18466	0.7518	NON-ALLERGEN	Non-Toxin	-0.5716	S	CTL	A2
MIAQYTSAL	9	-0.18768	1.1735	ALLERGEN	Non-Toxin	0.1114	S	CTL	A2
VLYENQKLI	9	-0.20427	0.9028	NON-ALLERGEN	Non-Toxin	0.4361	S	CTL	A2
KQLSSNFGA	9	-0.21866	0.8743	ALLERGEN	Non-Toxin	0.3753	S	CTL	A2
SLSSTASAL	9	-0.2623	0.7991	ALLERGEN	Non-Toxin	0.7716	S	CTL	A2
RLQSLQTYV	9	-0.29331	1.2727	NON-ALLERGEN	Non-Toxin	-0.2167	S	CTL	A2
HLMSFPQSA	9	-0.31433	0.9793	NON-ALLERGEN	Non-Toxin	-0.0681	S	CTL	A2
KIYSKHTPI	9	-0.32094	0.9329	NON-ALLERGEN	Non-Toxin	0.7455	S	CTL	A2
CMTSCCSCL	9	-0.42824	0.8754	ALLERGEN	Toxin	-0.2528	S	CTL	A2
TLDSKTQSL	9	-0.52715	1.0777	NON-ALLERGEN	Non-Toxin	1.0685	S	CTL	A2
KNLREFVFK	9	0.35942	0.7504	NON-ALLERGEN	Non-Toxin	-0.5146	S	CTL	A3
GTHWFVTQR	9	0.35133	1.0342	ALLERGEN	Non-Toxin	0.0723	S	CTL	A3
TLADAGFIK	9	0.28158	1.2451	NON-ALLERGEN	Non-Toxin	0.5781	S	CTL	A3
NSFTRGVYY	9	0.19204	0.9914	ALLERGEN	Non-Toxin	-0.1877	S	CTL	A3
LQPRTFLLK	9	0.18064	1.0511	NON-ALLERGEN	Non-Toxin	0.0371	S	CTL	A3
SVYAWNRKR	9	0.16546	1.1423	ALLERGEN	Non-Toxin	0.765	S	CTL	A3
SANNCTFEY	9	0.13273	0.8377	NON-ALLERGEN	Non-Toxin	-0.0924	S	CTL	A3
FIEDLLFNK	9	0.1286	0.8027	ALLERGEN	Non-Toxin	-0.2768	S	CTL	A3
GVYFASTEK	9	0.09023	1.4615	NON-ALLERGEN	Non-Toxin	0.7112	S	CTL	A3
ASANLAATK	9	0.08792	1.2193	ALLERGEN	Non-Toxin	0.7014	S	CTL	A3
HVSGTNGTK	9	0.06339	1.1575	NON-ALLERGEN	Non-Toxin	1.0956	S	CTL	A3
AQALNTLVK	9	0.04654	1.0252	NON-ALLERGEN	Non-Toxin	-0.2279	S	CTL	A3
NQFNSAIGK	9	0.03934	1.0796	ALLERGEN	Non-Toxin	-0.1202	S	CTL	A3
SVLNDILSR	9	0.03075	0.9214	NON-ALLERGEN	Non-Toxin	-0.7223	S	CTL	A3
VTYVPAQEK	9	0.02711	1.396	ALLERGEN	Non-Toxin	0.8132	S	CTL	A3
FLPFQQFGR	9	0.01096	0.8186	ALLERGEN	Non-Toxin	0.4802	S	CTL	A3
TLKSFTVEK	9	0.00741	1.3483	ALLERGEN	Non-Toxin	0.0809	S	CTL	A3
TLLALHRSY	9	0.00244	1.056	ALLERGEN	Non-Toxin	0.8009	S	CTL	A3
TSNQVAVLY	9	-0.01327	1.1959	ALLERGEN	Non-Toxin	0.4387	S	CTL	A3
QIAPGQTGK	9	-0.02194	1.0483	NON-ALLERGEN	Non-Toxin	1.8297	S	CTL	A3
RISNCVADY	9	-0.02787	1.1734	NON-ALLERGEN	Non-Toxin	-0.5375	S	CTL	A3
RVDFCGKGY	9	-0.0578	0.7565	ALLERGEN	Non-Toxin	0.3717	S	CTL	A3
SSTASALGK	9	-0.06186	1.0678	ALLERGEN	Non-Toxin	0.6215	S	CTL	A3
KCYGVSPTK	9	-0.06931	1.2722	ALLERGEN	Non-Toxin	1.4199	S	CTL	A3
KSNLKPFER	9	-0.0764	0.9792	NON-ALLERGEN	Non-Toxin	0.949	S	CTL	A3
NSASFSTFK	9	-0.09434	1.3454	ALLERGEN	Non-Toxin	0.1232	S	CTL	A3
CVADYSVLY	9	-0.09595	1.1344	ALLERGEN	Non-Toxin	-0.0293	S	CTL	A3
GSFCTQLNR	9	-0.10063	1.0783	NON-ALLERGEN	Non-Toxin	0.9306	S	CTL	A3
KTSVDCTMY	9	-0.11115	0.8544	ALLERGEN	Toxin	1.1824	S	CTL	A3
QIYKTPPIK	9	-0.12244	1.4526	ALLERGEN	Non-Toxin	-0.0833	S	CTL	A3
KSTNLVKNK	9	-0.15163	0.9809	NON-ALLERGEN	Non-Toxin	0.8596	S	CTL	A3
GVLTESNKK	9	-0.15423	0.9827	NON-ALLERGEN	Non-Toxin	0.8797	S	CTL	A3
LSETKCTLK	9	-0.16291	0.8213	ALLERGEN	Non-Toxin	0.6883	S	CTL	A3
GIYQTSNFR	9	-0.17275	1.1119	ALLERGEN	Non-Toxin	0.538	S	CTL	A3
GVYYHKNNK	9	-0.18566	1.3335	ALLERGEN	Non-Toxin	0.8264	S	CTL	A3
VLKGVKLHY	9	-0.18916	0.9774	NON-ALLERGEN	Non-Toxin	1.2378	S	CTL	A3
ASFSTFKCY	9	-0.19397	0.8899	NON-ALLERGEN	Non-Toxin	0.2795	S	CTL	A3
KVFRSSVLH	9	-0.19839	1.3419	NON-ALLERGEN	Non-Toxin	-0.6913	S	CTL	A3
EILPVSMTK	9	-0.25581	1.2271	ALLERGEN	Non-Toxin	1.6842	S	CTL	A3
RLFRKSNLK	9	-0.28759	1.7563	NON-ALLERGEN	Non-Toxin	-0.2829	S	CTL	A3
MTSCCSCLK	9	-0.36816	1.336	ALLERGEN	Toxin	0.427	S	CTL	A3
WYIWLGFIA	9	0.46375	1.1361	NON-ALLERGEN	Non-Toxin	1.0356	S	CTL	A24
PWYIWLGFI	9	0.43498	0.9038	ALLERGEN	Non-Toxin	1.0343	S	CTL	A24
QYIKWPWYI	9	0.21624	1.8109	ALLERGEN	Non-Toxin	1.4177	S	CTL	A24
IAIPTNFTI	9	0.18523	1.0788	NON-ALLERGEN	Non-Toxin	0.7052	S	CTL	A24
GTITSGWTF	9	0.16268	1.0715	ALLERGEN	Non-Toxin	0.3272	S	CTL	A24
NYLYRLFRK	9	0.16168	1.3274	NON-ALLERGEN	Non-Toxin	-0.8611	S	CTL	A24
QIITTDNTF	9	0.15816	0.7939	ALLERGEN	Non-Toxin	0.4253	S	CTL	A24
YQPYRVVVL	9	0.1409	0.9003	NON-ALLERGEN	Non-Toxin	0.5964	S	CTL	A24
VYAWNRKRI	9	0.12625	1.5755	ALLERGEN	Non-Toxin	0.5003	S	CTL	A24
SWMESEFRV	9	0.10594	1.045	ALLERGEN	Non-Toxin	0.651	S	CTL	A24
VFKNIDGYF	9	0.10041	1.0997	ALLERGEN	Non-Toxin	-0.7572	S	CTL	A24
VYADSFVIR	9	0.09672	0.8285	ALLERGEN	Non-Toxin	-0.2347	S	CTL	A24
VFQTRAGCL	9	0.08579	0.879	ALLERGEN	Non-Toxin	1.7094	S	CTL	A24
STQDLFLPF	9	0.06828	0.7748	ALLERGEN	Non-Toxin	0.6619	S	CTL	A24
PFFSNVTWF	9	0.06627	1.4947	ALLERGEN	Non-Toxin	0.6638	S	CTL	A24
HWFVTQRNF	9	0.0482	0.9755	NON-ALLERGEN	Non-Toxin	0.746	S	CTL	A24
EFQFCNDPF	9	0.03385	1.0541	ALLERGEN	Non-Toxin	0.0062	S	CTL	A24
PYRVVVLSF	9	0.03138	1.8786	NON-ALLERGEN	Non-Toxin	1.0281	S	CTL	A24
NYNYLYRLF	9	0.0171	1.9482	ALLERGEN	Non-Toxin	-0.148	S	CTL	A24
RFDNPVLPF	9	0.01291	1.0633	NON-ALLERGEN	Non-Toxin	0.1828	S	CTL	A24
QYGDCLGDI	9	0.01194	0.9087	ALLERGEN	Non-Toxin	0.041	S	CTL	A24
VFLVLLPLV	9	0.00086	0.9838	NON-ALLERGEN	Non-Toxin	0.4651	S	CTL	A24
YYPDKVFRS	9	-0.02338	0.8245	NON-ALLERGEN	Non-Toxin	-0.3237	S	CTL	A24
IYQTSNFRV	9	-0.03669	1.6294	NON-ALLERGEN	Non-Toxin	0.3109	S	CTL	A24
YSSANNCTF	9	-0.04954	0.8021	NON-ALLERGEN	Non-Toxin	-0.1036	S	CTL	A24
VYDPLQPEL	9	-0.07466	1.1735	NON-ALLERGEN	Non-Toxin	0.4525	S	CTL	A24
VFVSNGTHW	9	-0.07581	0.9023	ALLERGEN	Non-Toxin	0.3438	S	CTL	A24
AYSNNSIAI	9	-0.08706	1.5591	ALLERGEN	Non-Toxin	0.8274	S	CTL	A24
VYSTGSNVF	9	-0.11871	1.8571	ALLERGEN	Non-Toxin	-0.3099	S	CTL	A24
QYGSFCTQL	9	-0.12714	1.0275	NON-ALLERGEN	Non-Toxin	1.2906	S	CTL	A24
IAQYTSALL	9	-0.13271	0.7565	ALLERGEN	Non-Toxin	0.0823	S	CTL	A24
EYVSQPFLM	9	-0.18399	1.7025	NON-ALLERGEN	Non-Toxin	0.2605	S	CTL	A24
TFEYVSQPF	9	-0.19099	1.6168	NON-ALLERGEN	Non-Toxin	0.6641	S	CTL	A24
CYGVSPTKL	9	-0.21224	1.2262	ALLERGEN	Non-Toxin	1.4263	S	CTL	A24
SVLYNSASF	9	-0.23299	1.0673	ALLERGEN	Non-Toxin	0.1857	S	CTL	A24
YFPLQSYGF	9	-0.26661	1.6931	ALLERGEN	Non-Toxin	0.5107	S	CTL	A24
YYHKNNKSW	9	-0.49755	1.2214	NON-ALLERGEN	Non-Toxin	0.4536	S	CTL	A24
FIAGLIAIV	9	0.27206	1.0908	NON-ALLERGEN	Non-Toxin	0.3162	S	CTL	A26
NGVEGFNCY	9	0.22039	1.4016	ALLERGEN	Non-Toxin	0.7783	S	CTL	A26
EVFNATRFA	9	0.21821	0.7775	ALLERGEN	Non-Toxin	0.2087	S	CTL	A26
WTFGAGAAL	9	0.19798	0.9302	NON-ALLERGEN	Non-Toxin	0.4918	S	CTL	A26
NSFTRGVYY	9	0.19204	0.9271	ALLERGEN	Non-Toxin	-0.1877	S	CTL	A26
FVSNGTHWF	9	0.16605	1.1411	NON-ALLERGEN	Non-Toxin	0.0807	S	CTL	A26
GTITSGWTF	9	0.16268	0.8856	ALLERGEN	Non-Toxin	0.3272	S	CTL	A26
QIITTDNTF	9	0.15816	1.1343	ALLERGEN	Non-Toxin	0.4253	S	CTL	A26
WTAGAAAYY	9	0.15259	2.0048	NON-ALLERGEN	Non-Toxin	0.6306	S	CTL	A26
DIADTTDAV	9	0.15094	1.0123	ALLERGEN	Non-Toxin	1.0904	S	CTL	A26
FQPTNGVGY	9	0.1157	0.9325	ALLERGEN	Non-Toxin	0.3114	S	CTL	A26
STQDLFLPF	9	0.06828	1.2106	ALLERGEN	Non-Toxin	0.6619	S	CTL	A26
FTISVTTEI	9	0.04473	1.0014	NON-ALLERGEN	Non-Toxin	0.8535	S	CTL	A26
FVFLVLLPL	9	0.04076	1.0076	NON-ALLERGEN	Non-Toxin	0.8601	S	CTL	A26
LTDEMIAQY	9	0.02757	1.0671	NON-ALLERGEN	Non-Toxin	0.1043	S	CTL	A26
SFKEELDKY	9	0.01053	1.0689	NON-ALLERGEN	Non-Toxin	-1.3338	S	CTL	A26
TSNQVAVLY	9	-0.01327	0.8615	ALLERGEN	Non-Toxin	0.4387	S	CTL	A26
FVFKNIDGY	9	-0.0215	2.2795	ALLERGEN	Non-Toxin	-0.1304	S	CTL	A26
NTSNQVAVL	9	-0.07701	0.7916	NON-ALLERGEN	Non-Toxin	0.4987	S	CTL	A26
DLPQGFSAL	9	-0.09372	0.862	NON-ALLERGEN	Non-Toxin	0.5622	S	CTL	A26
CVADYSVLY	9	-0.09595	1.5087	ALLERGEN	Non-Toxin	-0.0293	S	CTL	A26
SIIAYTMSL	9	-0.12935	1.1486	ALLERGEN	Non-Toxin	0.5234	S	CTL	A26
ECSNLLLQY	9	-0.15849	1.5378	ALLERGEN	Non-Toxin	0.3331	S	CTL	A26
EVAKNLNES	9	-0.168	0.9762	ALLERGEN	Non-Toxin	0.0468	S	CTL	A26
YVPAQEKNF	9	-0.16856	0.7664	NON-ALLERGEN	Non-Toxin	0.8731	S	CTL	A26
ASFSTFKCY	9	-0.19397	0.879	NON-ALLERGEN	Non-Toxin	0.2795	S	CTL	A26
STASALGKL	9	-0.22351	1.1108	ALLERGEN	Non-Toxin	0.5357	S	CTL	A26
SVLYNSASF	9	-0.23299	1.0009	ALLERGEN	Non-Toxin	0.1857	S	CTL	A26
EVFAQVKQI	9	-0.24625	0.8432	ALLERGEN	Non-Toxin	0.2447	S	CTL	A26
ESNKKFLPF	9	-0.33474	1.0271	NON-ALLERGEN	Non-Toxin	1.0278	S	CTL	A26
ETKCTLKSF	9	-0.37555	1.5231	ALLERGEN	Non-Toxin	0.872	S	CTL	A26
WPWYIWLGF	9	0.41673	1.2753	ALLERGEN	Non-Toxin	1.4953	S	CTL	B7
RAAEIRASA	9	0.22813	1.0923	NON-ALLERGEN	Non-Toxin	0.2752	S	CTL	B7
KPFERDIST	9	0.22569	0.8646	NON-ALLERGEN	Non-Toxin	-0.4114	S	CTL	B7
TPTWRVYST	9	0.22497	1.0987	NON-ALLERGEN	Non-Toxin	0.4605	S	CTL	B7
IPTNFTISV	9	0.17229	1.5427	NON-ALLERGEN	Non-Toxin	0.882	S	CTL	B7
TPCNGVEGF	9	0.15215	0.8026	NON-ALLERGEN	Non-Toxin	-0.3772	S	CTL	B7
QPTESIVRF	9	0.14261	0.9884	ALLERGEN	Non-Toxin	-0.5551	S	CTL	B7
TPINLVRDL	9	0.12139	0.9266	ALLERGEN	Non-Toxin	0.3862	S	CTL	B7
AALQIPFAM	9	0.12066	0.9235	NON-ALLERGEN	Non-Toxin	0.7747	S	CTL	B7
LPFNDGVYF	9	0.11767	1.0427	NON-ALLERGEN	Non-Toxin	0.5593	S	CTL	B7
LPPLLTDEM	9	0.0882	0.8274	ALLERGEN	Non-Toxin	0.4723	S	CTL	B7
AAAYYVGYL	9	0.07068	0.8439	NON-ALLERGEN	Non-Toxin	0.4605	S	CTL	B7
LPFFSNVTW	9	0.04613	0.8467	ALLERGEN	Non-Toxin	1.0808	S	CTL	B7
RVVVLSFEL	9	0.04571	0.8161	ALLERGEN	Non-Toxin	1.1918	S	CTL	B7
SPRRARSVA	9	0.0402	1.5619	NON-ALLERGEN	Non-Toxin	0.7729	S	CTL	B7
RASANLAAT	9	0.02481	0.831	ALLERGEN	Non-Toxin	0.7524	S	CTL	B7
LPPAYTNSF	9	-0.03341	1.5189	NON-ALLERGEN	Non-Toxin	0.3775	S	CTL	B7
AIVMVTIML	9	-0.07684	0.9833	NON-ALLERGEN	Non-Toxin	0.7545	S	CTL	B7
IANQFNSAI	9	-0.12751	0.8469	ALLERGEN	Non-Toxin	-0.01	S	CTL	B7
FPQSAPHGV	9	-0.12931	0.8956	NON-ALLERGEN	Non-Toxin	-0.0058	S	CTL	B7
IAQYTSALL	9	-0.13271	0.9549	ALLERGEN	Non-Toxin	0.0823	S	CTL	B7
APGQTGKIA	9	-0.1401	0.9845	NON-ALLERGEN	Non-Toxin	1.2002	S	CTL	B7
VVNQNAQAL	9	-0.16303	1.1258	NON-ALLERGEN	Non-Toxin	0.4749	S	CTL	B7
MIAQYTSAL	9	-0.18768	1.2704	ALLERGEN	Non-Toxin	0.1114	S	CTL	B7
KPSKRSFIE	9	-0.19947	0.7689	NON-ALLERGEN	Non-Toxin	0.2768	S	CTL	B7
SVLYNSASF	9	-0.23299	0.9707	ALLERGEN	Non-Toxin	0.1857	S	CTL	B7
RVYSTGSNV	9	-0.24137	0.8131	ALLERGEN	Non-Toxin	0.2636	S	CTL	B7
SVAYSNNSI	9	-0.26033	1.1296	ALLERGEN	Non-Toxin	0.8783	S	CTL	B7
SLSSTASAL	9	-0.2623	0.909	ALLERGEN	Non-Toxin	0.7716	S	CTL	B7
EPVLKGVKL	9	-0.26702	1.2802	ALLERGEN	Non-Toxin	1.2301	S	CTL	B7
TPGDSSSGW	9	-0.40333	0.7709	NON-ALLERGEN	Non-Toxin	0.133	S	CTL	B7
GPKKSTNLV	9	-0.4235	1.2245	ALLERGEN	Non-Toxin	0.6828	S	CTL	B7
FKNLREFVF	9	0.25431	1.106	NON-ALLERGEN	Non-Toxin	0.0523	S	CTL	B8
INITRFQTL	9	0.16778	0.8988	NON-ALLERGEN	Non-Toxin	0.3934	S	CTL	B8
FNATRFASV	9	0.14872	0.8751	NON-ALLERGEN	Non-Toxin	0.5609	S	CTL	B8
YQPYRVVVL	9	0.1409	1.1348	NON-ALLERGEN	Non-Toxin	0.5964	S	CTL	B8
YLQPRTFLL	9	0.1305	1.9947	ALLERGEN	Non-Toxin	0.4532	S	CTL	B8
FLHVTYVPA	9	0.11472	1.3772	ALLERGEN	Non-Toxin	1.3346	S	CTL	B8
YLYRLFRKS	9	0.06796	0.7972	NON-ALLERGEN	Non-Toxin	-0.6217	S	CTL	B8
VIKVCEFQF	9	0.04441	0.9429	NON-ALLERGEN	Non-Toxin	-0.1189	S	CTL	B8
FVFLVLLPL	9	0.04076	0.8252	NON-ALLERGEN	Non-Toxin	0.8601	S	CTL	B8
SPRRARSVA	9	0.0402	0.9823	NON-ALLERGEN	Non-Toxin	0.7729	S	CTL	B8
FCTQLNRAL	9	-0.05431	0.8545	NON-ALLERGEN	Non-Toxin	0.5159	S	CTL	B8
LLALHRSYL	9	-0.06002	1.4391	ALLERGEN	Non-Toxin	0.5241	S	CTL	B8
VAKNLNESL	9	-0.10556	1.0615	ALLERGEN	Non-Toxin	0.179	S	CTL	B8
LITGRLQSL	9	-0.10776	0.7675	ALLERGEN	Non-Toxin	0.8238	S	CTL	B8
YRLFRKSNL	9	-0.1818	0.8782	ALLERGEN	Non-Toxin	0.0522	S	CTL	B8
MIAQYTSAL	9	-0.18768	1.3248	ALLERGEN	Non-Toxin	0.1114	S	CTL	B8
NLLLQYGSF	9	-0.1991	0.7682	ALLERGEN	Non-Toxin	0.6553	S	CTL	B8
EPVLKGVKL	9	-0.26702	0.9456	ALLERGEN	Non-Toxin	1.2301	S	CTL	B8
LGQSKRVDF	9	-0.31755	0.7535	NON-ALLERGEN	Non-Toxin	2.059	S	CTL	B8
KIYSKHTPI	9	-0.32094	1.124	NON-ALLERGEN	Non-Toxin	0.7455	S	CTL	B8
FRKSNLKPF	9	-0.44169	1.395	NON-ALLERGEN	Non-Toxin	0.628	S	CTL	B8
KRSFIEDLL	9	0.30019	0.9131	NON-ALLERGEN	Non-Toxin	-0.6422	S	CTL	B27
YRFNGIGVT	9	0.24249	0.843	ALLERGEN	Non-Toxin	1.7692	S	CTL	B27
NRALTGIAV	9	0.20642	0.7752	NON-ALLERGEN	Non-Toxin	0.5302	S	CTL	B27
VRFPNITNL	9	0.1748	1.0199	NON-ALLERGEN	Non-Toxin	1.1141	S	CTL	B27
QRNFYEPQI	9	0.12931	0.7763	NON-ALLERGEN	Non-Toxin	0.3296	S	CTL	B27
KRFDNPVLP	9	0.07194	0.9728	NON-ALLERGEN	Non-Toxin	0.2834	S	CTL	B27
SKVGGNYNY	9	0.06751	0.7843	NON-ALLERGEN	Non-Toxin	0.9111	S	CTL	B27
AQALNTLVK	9	0.04654	0.8298	NON-ALLERGEN	Non-Toxin	-0.2279	S	CTL	B27
ARDLICAQK	9	0.04023	0.9787	NON-ALLERGEN	Non-Toxin	0.8157	S	CTL	B27
NQFNSAIGK	9	0.03934	1.0381	ALLERGEN	Non-Toxin	-0.1202	S	CTL	B27
GQTGKIADY	9	0.00796	1.0811	NON-ALLERGEN	Non-Toxin	1.4019	S	CTL	B27
TRFASVYAW	9	-0.02513	1.138	ALLERGEN	Non-Toxin	-0.1315	S	CTL	B27
TRFQTLLAL	9	-0.0377	1.4733	ALLERGEN	Non-Toxin	0.3406	S	CTL	B27
KKFLPFQQF	9	-0.0392	0.7794	NON-ALLERGEN	Non-Toxin	0.1647	S	CTL	B27
FRVQPTESI	9	-0.08958	0.8556	ALLERGEN	Non-Toxin	0.9396	S	CTL	B27
TRTQLPPAY	9	-0.1117	1.0554	NON-ALLERGEN	Non-Toxin	1.2923	S	CTL	B27
RRARSVASQ	9	-0.1211	1.572	NON-ALLERGEN	Non-Toxin	0.549	S	CTL	B27
YRLFRKSNL	9	-0.1818	1.6065	ALLERGEN	Non-Toxin	0.0522	S	CTL	B27
YQTQTNSPR	9	-0.21835	0.8036	NON-ALLERGEN	Non-Toxin	-0.1787	S	CTL	B27
ARSVASQSI	9	-0.32421	0.7636	ALLERGEN	Non-Toxin	0.0161	S	CTL	B27
GRLQSLQTY	9	-0.36678	1.7162	ALLERGEN	Non-Toxin	-0.0743	S	CTL	B27
FRKSNLKPF	9	-0.44169	1.3086	NON-ALLERGEN	Non-Toxin	0.628	S	CTL	B27
TISVTTEIL	9	0.22444	0.9188	NON-ALLERGEN	Non-Toxin	0.4795	S	CTL	B39
VRFPNITNL	9	0.1748	1.0215	NON-ALLERGEN	Non-Toxin	1.1141	S	CTL	B39
TKRFDNPVL	9	0.16487	0.7519	ALLERGEN	Non-Toxin	0.1808	S	CTL	B39
YQPYRVVVL	9	0.1409	1.9051	NON-ALLERGEN	Non-Toxin	0.5964	S	CTL	B39
YLQPRTFLL	9	0.1305	1.121	ALLERGEN	Non-Toxin	0.4532	S	CTL	B39
QKFNGLTVL	9	0.11093	1.1098	NON-ALLERGEN	Non-Toxin	0.2349	S	CTL	B39
YSKHTPINL	9	0.09845	1.02	NON-ALLERGEN	Non-Toxin	1.0547	S	CTL	B39
ITDAVDCAL	9	0.08501	0.8468	ALLERGEN	Non-Toxin	0.526	S	CTL	B39
YQDVNCTEV	9	0.08295	0.8753	ALLERGEN	Non-Toxin	1.6172	S	CTL	B39
FQFCNDPFL	9	0.05737	0.8735	ALLERGEN	Non-Toxin	-0.2493	S	CTL	B39
DEDDSEPVL	9	-0.02257	1.3047	ALLERGEN	Non-Toxin	0.5104	S	CTL	B39
TRFASVYAW	9	-0.02513	0.7632	ALLERGEN	Non-Toxin	-0.1315	S	CTL	B39
TRFQTLLAL	9	-0.0377	1.6214	ALLERGEN	Non-Toxin	0.3406	S	CTL	B39
LHSTQDLFL	9	-0.04752	0.8493	NON-ALLERGEN	Non-Toxin	0.3504	S	CTL	B39
YSSANNCTF	9	-0.04954	1.1779	NON-ALLERGEN	Non-Toxin	-0.1036	S	CTL	B39
QNAQALNTL	9	-0.05898	1.0313	NON-ALLERGEN	Non-Toxin	0.3288	S	CTL	B39
VYDPLQPEL	9	-0.07466	0.8051	NON-ALLERGEN	Non-Toxin	0.4525	S	CTL	B39
NTSNQVAVL	9	-0.07701	1.1045	NON-ALLERGEN	Non-Toxin	0.4987	S	CTL	B39
NHTSPDVDL	9	-0.09599	1.0185	ALLERGEN	Non-Toxin	0.8446	S	CTL	B39
KIADYNYKL	9	-0.10379	0.9011	ALLERGEN	Non-Toxin	1.6639	S	CTL	B39
FEYVSQPFL	9	-0.17076	1.2829	NON-ALLERGEN	Non-Toxin	0.6324	S	CTL	B39
YRLFRKSNL	9	-0.1818	1.2575	ALLERGEN	Non-Toxin	0.0522	S	CTL	B39
YNSASFSTF	9	-0.18217	1.0612	ALLERGEN	Non-Toxin	0.3005	S	CTL	B39
MIAQYTSAL	9	-0.18768	1.0023	ALLERGEN	Non-Toxin	0.1114	S	CTL	B39
STECSNLLL	9	-0.20478	0.9683	NON-ALLERGEN	Non-Toxin	0.4871	S	CTL	B39
YHKNNKSWM	9	-0.29601	0.884	NON-ALLERGEN	Non-Toxin	0.3388	S	CTL	B39
TLDSKTQSL	9	-0.52715	0.8448	NON-ALLERGEN	Non-Toxin	1.0685	S	CTL	B39
YECDIPIGA	9	0.2561	0.8413	NON-ALLERGEN	Non-Toxin	0.6385	S	CTL	B44
GEVFNATRF	9	0.22473	1.7314	NON-ALLERGEN	Non-Toxin	-0.1511	S	CTL	B44
KEIDRLNEV	9	0.15852	0.9562	NON-ALLERGEN	Non-Toxin	0.53	S	CTL	B44
FERDISTEI	9	0.10425	1.4106	ALLERGEN	Non-Toxin	-0.7442	S	CTL	B44
AEVQIDRLI	9	0.08452	1.2946	NON-ALLERGEN	Non-Toxin	-0.5562	S	CTL	B44
YEQYIKWPW	9	0.06574	0.9661	ALLERGEN	Non-Toxin	0.869	S	CTL	B44
FQFCNDPFL	9	0.05737	0.8223	ALLERGEN	Non-Toxin	-0.2493	S	CTL	B44
LEPLVDLPI	9	0.03048	1.104	NON-ALLERGEN	Non-Toxin	-0.0069	S	CTL	B44
AEIRASANL	9	0.00689	1.8005	NON-ALLERGEN	Non-Toxin	0.7082	S	CTL	B44
DEDDSEPVL	9	-0.02257	1.2815	ALLERGEN	Non-Toxin	0.5104	S	CTL	B44
IEDLLFNKV	9	-0.03602	1.1386	ALLERGEN	Non-Toxin	0.2737	S	CTL	B44
SEFRVYSSA	9	-0.10948	0.8732	ALLERGEN	Non-Toxin	0.0315	S	CTL	B44
FEYVSQPFL	9	-0.17076	1.8668	NON-ALLERGEN	Non-Toxin	0.6324	S	CTL	B44
YIKWPWYIW	9	0.42524	0.8292	NON-ALLERGEN	Non-Toxin	0.9673	S	CTL	B58
VSNGTHWFV	9	0.35559	0.763	ALLERGEN	Non-Toxin	-0.1239	S	CTL	B58
RSFIEDLLF	9	0.27446	1.9914	NON-ALLERGEN	Non-Toxin	-0.5782	S	CTL	B58
NSIAIPTNF	9	0.23071	1.6445	ALLERGEN	Non-Toxin	0.1744	S	CTL	B58
IAIPTNFTI	9	0.18523	1.5865	NON-ALLERGEN	Non-Toxin	0.7052	S	CTL	B58
GTITSGWTF	9	0.16268	1.5724	ALLERGEN	Non-Toxin	0.3272	S	CTL	B58
QIITTDNTF	9	0.15816	0.8053	ALLERGEN	Non-Toxin	0.4253	S	CTL	B58
WTAGAAAYY	9	0.15259	1.2345	NON-ALLERGEN	Non-Toxin	0.6306	S	CTL	B58
SANNCTFEY	9	0.13273	1.3729	NON-ALLERGEN	Non-Toxin	-0.0924	S	CTL	B58
IGIVNNTVY	9	0.12923	1.1809	ALLERGEN	Non-Toxin	0.9758	S	CTL	B58
QSAPHGVVF	9	0.1239	1.64	ALLERGEN	Non-Toxin	0.2234	S	CTL	B58
AALQIPFAM	9	0.12066	0.8018	NON-ALLERGEN	Non-Toxin	0.7747	S	CTL	B58
KVTLADAGF	9	0.11324	0.865	ALLERGEN	Non-Toxin	1.3717	S	CTL	B58
GAAAYYVGY	9	0.09963	0.9052	NON-ALLERGEN	Non-Toxin	0.6604	S	CTL	B58
LAGTITSGW	9	0.09638	1.4057	NON-ALLERGEN	Non-Toxin	0.3218	S	CTL	B58
ITDAVDCAL	9	0.08501	0.9517	ALLERGEN	Non-Toxin	0.526	S	CTL	B58
ISSVLNDIL	9	0.06743	0.7552	NON-ALLERGEN	Non-Toxin	-0.3334	S	CTL	B58
IAIVMVTIM	9	0.06312	1.1592	NON-ALLERGEN	Non-Toxin	1.1339	S	CTL	B58
IGAGICASY	9	0.06201	0.7545	NON-ALLERGEN	Non-Toxin	0.6368	S	CTL	B58
LPFFSNVTW	9	0.04613	0.8818	ALLERGEN	Non-Toxin	1.0808	S	CTL	B58
RVVVLSFEL	9	0.04571	1.1931	ALLERGEN	Non-Toxin	1.1918	S	CTL	B58
FTISVTTEI	9	0.04473	0.9262	NON-ALLERGEN	Non-Toxin	0.8535	S	CTL	B58
LTDEMIAQY	9	0.02757	0.9287	NON-ALLERGEN	Non-Toxin	0.1043	S	CTL	B58
ILDITPCSF	9	0.02632	1.1291	ALLERGEN	Non-Toxin	1.1835	S	CTL	B58
FTNVYADSF	9	-0.00527	1.4262	ALLERGEN	Non-Toxin	-0.5651	S	CTL	B58
TSNQVAVLY	9	-0.01327	1.4503	ALLERGEN	Non-Toxin	0.4387	S	CTL	B58
YSSANNCTF	9	-0.04954	1.8837	NON-ALLERGEN	Non-Toxin	-0.1036	S	CTL	B58
HADQLTPTW	9	-0.0703	1.7854	NON-ALLERGEN	Non-Toxin	0.3807	S	CTL	B58
VASQSIIAY	9	-0.0709	1.1427	ALLERGEN	Non-Toxin	0.1366	S	CTL	B58
VFVSNGTHW	9	-0.07581	1.2876	ALLERGEN	Non-Toxin	0.3438	S	CTL	B58
KTSVDCTMY	9	-0.11115	1.4355	ALLERGEN	Toxin	1.1824	S	CTL	B58
KGIYQTSNF	9	-0.18018	1.0598	ALLERGEN	Non-Toxin	0.4627	S	CTL	B58
RSVASQSII	9	-0.27923	0.9485	NON-ALLERGEN	Non-Toxin	-0.2412	S	CTL	B58
FAMQMAYRF	9	-0.28061	1.5848	NON-ALLERGEN	Non-Toxin	1.0278	S	CTL	B58
CSCGSCCKF	9	-0.36675	1.0993	ALLERGEN	Toxin	-0.0512	S	CTL	B58
QLTPTWRVY	9	0.31555	1.3281	NON-ALLERGEN	Non-Toxin	1.2119	S	CTL	B62
QQLIRAAEI	9	0.30907	0.7589	ALLERGEN	Non-Toxin	0.2742	S	CTL	B62
RSFIEDLLF	9	0.27446	1.1579	NON-ALLERGEN	Non-Toxin	-0.5782	S	CTL	B62
SQSIIAYTM	9	0.26621	1.0453	NON-ALLERGEN	Non-Toxin	0.2614	S	CTL	B62
EQYIKWPWY	9	0.25129	0.979	ALLERGEN	Non-Toxin	1.1384	S	CTL	B62
NSIAIPTNF	9	0.23071	0.763	ALLERGEN	Non-Toxin	0.1744	S	CTL	B62
NLCPFGEVF	9	0.22586	0.9922	NON-ALLERGEN	Non-Toxin	0.1999	S	CTL	B62
NGVEGFNCY	9	0.22039	0.7841	ALLERGEN	Non-Toxin	0.7783	S	CTL	B62
GVVFLHVTY	9	0.20837	1.124	NON-ALLERGEN	Non-Toxin	1.4104	S	CTL	B62
TNSFTRGVY	9	0.20334	0.7798	ALLERGEN	Non-Toxin	-0.404	S	CTL	B62
WTFGAGAAL	9	0.19798	1.1379	NON-ALLERGEN	Non-Toxin	0.4918	S	CTL	B62
NSFTRGVYY	9	0.19204	1.1316	ALLERGEN	Non-Toxin	-0.1877	S	CTL	B62
VLPFNDGVY	9	0.1815	0.999	NON-ALLERGEN	Non-Toxin	0.4642	S	CTL	B62
FVSNGTHWF	9	0.16605	1.2938	NON-ALLERGEN	Non-Toxin	0.0807	S	CTL	B62
GTITSGWTF	9	0.16268	1.0504	ALLERGEN	Non-Toxin	0.3272	S	CTL	B62
QIITTDNTF	9	0.15816	1.2195	ALLERGEN	Non-Toxin	0.4253	S	CTL	B62
WTAGAAAYY	9	0.15259	1.3574	NON-ALLERGEN	Non-Toxin	0.6306	S	CTL	B62
WMESEFRVY	9	0.14153	1.2452	ALLERGEN	Non-Toxin	0.2698	S	CTL	B62
YQPYRVVVL	9	0.1409	1.167	NON-ALLERGEN	Non-Toxin	0.5964	S	CTL	B62
SANNCTFEY	9	0.13273	1.1257	NON-ALLERGEN	Non-Toxin	-0.0924	S	CTL	B62
YLQPRTFLL	9	0.1305	0.9545	ALLERGEN	Non-Toxin	0.4532	S	CTL	B62
IGIVNNTVY	9	0.12923	1.1713	ALLERGEN	Non-Toxin	0.9758	S	CTL	B62
GVEGFNCYF	9	0.12685	0.8078	ALLERGEN	Non-Toxin	0.7775	S	CTL	B62
QSAPHGVVF	9	0.1239	1.2472	ALLERGEN	Non-Toxin	0.2234	S	CTL	B62
FQPTNGVGY	9	0.1157	1.2969	ALLERGEN	Non-Toxin	0.3114	S	CTL	B62
KVTLADAGF	9	0.11324	0.9496	ALLERGEN	Non-Toxin	1.3717	S	CTL	B62
VFKNIDGYF	9	0.10041	0.9066	ALLERGEN	Non-Toxin	-0.7572	S	CTL	B62
NATRFASVY	9	0.10001	0.8225	ALLERGEN	Non-Toxin	-0.0081	S	CTL	B62
GAAAYYVGY	9	0.09963	1.1104	NON-ALLERGEN	Non-Toxin	0.6604	S	CTL	B62
AQKFNGLTV	9	0.08672	0.9799	NON-ALLERGEN	Non-Toxin	0.1405	S	CTL	B62
STQDLFLPF	9	0.06828	1.1921	ALLERGEN	Non-Toxin	0.6619	S	CTL	B62
IGAGICASY	9	0.06201	1.2205	NON-ALLERGEN	Non-Toxin	0.6368	S	CTL	B62
FQFCNDPFL	9	0.05737	0.8913	ALLERGEN	Non-Toxin	-0.2493	S	CTL	B62
RVVVLSFEL	9	0.04571	0.8117	ALLERGEN	Non-Toxin	1.1918	S	CTL	B62
FVFLVLLPL	9	0.04076	0.9849	NON-ALLERGEN	Non-Toxin	0.8601	S	CTL	B62
AGAALQIPF	9	0.03807	1.0325	NON-ALLERGEN	Non-Toxin	0.4855	S	CTL	B62
RQIAPGQTG	9	0.02859	0.8698	NON-ALLERGEN	Non-Toxin	1.789	S	CTL	B62
RFDNPVLPF	9	0.01291	0.9131	NON-ALLERGEN	Non-Toxin	0.1828	S	CTL	B62
NQKLIANQF	9	0.01213	1.2266	ALLERGEN	Non-Toxin	-0.4784	S	CTL	B62
LGAENSVAY	9	0.00912	1.2832	NON-ALLERGEN	Non-Toxin	0.4173	S	CTL	B62
GQTGKIADY	9	0.00796	1.3104	NON-ALLERGEN	Non-Toxin	1.4019	S	CTL	B62
TLLALHRSY	9	0.00244	1.3654	ALLERGEN	Non-Toxin	0.8009	S	CTL	B62
GAEHVNNSY	9	-0.00296	0.9385	ALLERGEN	Non-Toxin	0.9347	S	CTL	B62
FTNVYADSF	9	-0.00527	0.9602	ALLERGEN	Non-Toxin	-0.5651	S	CTL	B62
RLNEVAKNL	9	-0.0101	0.8705	ALLERGEN	Non-Toxin	0.182	S	CTL	B62
TSNQVAVLY	9	-0.01327	1.0862	ALLERGEN	Non-Toxin	0.4387	S	CTL	B62
FVFKNIDGY	9	-0.0215	1.0936	ALLERGEN	Non-Toxin	-0.1304	S	CTL	B62
TNGVGYQPY	9	-0.02218	0.9354	ALLERGEN	Non-Toxin	0.2799	S	CTL	B62
RISNCVADY	9	-0.02787	1.1648	NON-ALLERGEN	Non-Toxin	-0.5375	S	CTL	B62
LQIPFAMQM	9	-0.03301	1.2266	ALLERGEN	Non-Toxin	1.068	S	CTL	B62
YSSANNCTF	9	-0.04954	1.3628	NON-ALLERGEN	Non-Toxin	-0.1036	S	CTL	B62
RVDFCGKGY	9	-0.0578	0.8524	ALLERGEN	Non-Toxin	0.3717	S	CTL	B62
LVRDLPQGF	9	-0.06008	1.164	ALLERGEN	Non-Toxin	0.1234	S	CTL	B62
VASQSIIAY	9	-0.0709	1.3405	ALLERGEN	Non-Toxin	0.1366	S	CTL	B62
LQTYVTQQL	9	-0.07982	0.9423	NON-ALLERGEN	Non-Toxin	-0.2061	S	CTL	B62
CVADYSVLY	9	-0.09595	0.975	ALLERGEN	Non-Toxin	-0.0293	S	CTL	B62
KTSVDCTMY	9	-0.11115	1.1039	ALLERGEN	Toxin	1.1824	S	CTL	B62
VYSTGSNVF	9	-0.11871	0.8565	ALLERGEN	Non-Toxin	-0.3099	S	CTL	B62
SIIAYTMSL	9	-0.12935	0.9558	ALLERGEN	Non-Toxin	0.5234	S	CTL	B62
KQIYKTPPI	9	-0.14982	1.0425	NON-ALLERGEN	Non-Toxin	0.2705	S	CTL	B62
GVYYPDKVF	9	-0.15272	1.2993	NON-ALLERGEN	Non-Toxin	0.0652	S	CTL	B62
VVNQNAQAL	9	-0.16303	0.8928	NON-ALLERGEN	Non-Toxin	0.4749	S	CTL	B62
YVPAQEKNF	9	-0.16856	0.8711	NON-ALLERGEN	Non-Toxin	0.8731	S	CTL	B62
KGIYQTSNF	9	-0.18018	0.7792	ALLERGEN	Non-Toxin	0.4627	S	CTL	B62
YNSASFSTF	9	-0.18217	1.2447	ALLERGEN	Non-Toxin	0.3005	S	CTL	B62
MIAQYTSAL	9	-0.18768	0.8893	ALLERGEN	Non-Toxin	0.1114	S	CTL	B62
VLKGVKLHY	9	-0.18916	1.2445	NON-ALLERGEN	Non-Toxin	1.2378	S	CTL	B62
TFEYVSQPF	9	-0.19099	0.8299	NON-ALLERGEN	Non-Toxin	0.6641	S	CTL	B62
ASFSTFKCY	9	-0.19397	1.1576	NON-ALLERGEN	Non-Toxin	0.2795	S	CTL	B62
NLLLQYGSF	9	-0.1991	0.8456	ALLERGEN	Non-Toxin	0.6553	S	CTL	B62
VLHSTQDLF	9	-0.21497	0.7522	NON-ALLERGEN	Non-Toxin	0.1734	S	CTL	B62
YQTQTNSPR	9	-0.21835	0.8022	NON-ALLERGEN	Non-Toxin	-0.1787	S	CTL	B62
SVLYNSASF	9	-0.23299	1.2612	ALLERGEN	Non-Toxin	0.1857	S	CTL	B62
SLSSTASAL	9	-0.2623	0.8658	ALLERGEN	Non-Toxin	0.7716	S	CTL	B62
FAMQMAYRF	9	-0.28061	0.7774	NON-ALLERGEN	Non-Toxin	1.0278	S	CTL	B62
VFAQVKQIY	9	-0.28666	0.8239	ALLERGEN	Non-Toxin	0.4311	S	CTL	B62
LVKNKCVNF	9	-0.3062	1.0866	ALLERGEN	Non-Toxin	1.3263	S	CTL	B62
IPFAMQMAY	9	-0.32801	0.9067	ALLERGEN	Non-Toxin	1.4278	S	CTL	B62
ESNKKFLPF	9	-0.33474	0.788	NON-ALLERGEN	Non-Toxin	1.0278	S	CTL	B62
VLTESNKKF	9	-0.36184	1.0563	ALLERGEN	Non-Toxin	0.5392	S	CTL	B62
LVKQLSSNF	9	-0.49649	1.1546	NON-ALLERGEN	Non-Toxin	-0.3212	S	CTL	B62
