# Supplementary material for: Considering epitopes conservity in targeting SARS-CoV-2 mutations in variants: a novel immunoinformatics approach to vaccine design
Source: Sci Rep. 2022 Aug 18;12:14017. doi: 10.1038/s41598-022-18152-5 (PMC9386201; doi:10.1038/s41598-022-18152-5)
Supplement: Supplementary file 5 — Supplementary Information 5. [file 41598_2022_18152_MOESM5_ESM.csv]

peptide	start	end	length	percentile_rank	allergen	toxicity	IFN	IL 4	IL 10	antigenicity	Protein
LLFLAFVVFLLVTLA	18	32	15	0.02	NON-ALLERGEN	Non-Toxin	POSITIVE	Non inducer	inducer	0.8122	E
VLLFLAFVVFLLVTL	17	31	15	0.02	NON-ALLERGEN	Non-Toxin	POSITIVE	Non inducer	inducer	0.6386	E
LFLAFVVFLLVTLAI	19	33	15	0.03	NON-ALLERGEN	Non-Toxin	POSITIVE	Non inducer	inducer	0.7471	E
LLFLAFVVFLLVTLA	18	32	15	0.03	NON-ALLERGEN	Non-Toxin	POSITIVE	Non inducer	inducer	0.8122	E
LFLAFVVFLLVTLAI	19	33	15	0.04	NON-ALLERGEN	Non-Toxin	POSITIVE	Non inducer	inducer	0.7471	E
NSVLLFLAFVVFLLV	15	29	15	0.04	NON-ALLERGEN	Non-Toxin	POSITIVE	Non inducer	inducer	0.422	E
SVLLFLAFVVFLLVT	16	30	15	0.04	NON-ALLERGEN	Non-Toxin	POSITIVE	Non inducer	inducer	0.5446	E
VLLFLAFVVFLLVTL	17	31	15	0.04	NON-ALLERGEN	Non-Toxin	POSITIVE	Non inducer	inducer	0.6386	E
FLAFVVFLLVTLAIL	20	34	15	0.06	NON-ALLERGEN	Non-Toxin	POSITIVE	Non inducer	inducer	0.7476	E
LAFVVFLLVTLAILT	21	35	15	0.06	NON-ALLERGEN	Non-Toxin	POSITIVE	Non inducer	inducer	0.8229	E
NSVLLFLAFVVFLLV	15	29	15	0.06	NON-ALLERGEN	Non-Toxin	POSITIVE	Non inducer	inducer	0.422	E
SVLLFLAFVVFLLVT	16	30	15	0.06	NON-ALLERGEN	Non-Toxin	POSITIVE	Non inducer	inducer	0.5446	E
LFLAFVVFLLVTLAI	19	33	15	0.1	NON-ALLERGEN	Non-Toxin	POSITIVE	Non inducer	inducer	0.7471	E
LLFLAFVVFLLVTLA	18	32	15	0.1	NON-ALLERGEN	Non-Toxin	POSITIVE	Non inducer	inducer	0.8122	E
NSVLLFLAFVVFLLV	15	29	15	0.1	NON-ALLERGEN	Non-Toxin	POSITIVE	Non inducer	inducer	0.422	E
SVLLFLAFVVFLLVT	16	30	15	0.1	NON-ALLERGEN	Non-Toxin	POSITIVE	Non inducer	inducer	0.5446	E
VLLFLAFVVFLLVTL	17	31	15	0.1	NON-ALLERGEN	Non-Toxin	POSITIVE	Non inducer	inducer	0.6386	E
VNSVLLFLAFVVFLL	14	28	15	0.1	NON-ALLERGEN	Non-Toxin	POSITIVE	Non inducer	inducer	0.3985	E
FLAFVVFLLVTLAIL	20	34	15	0.17	NON-ALLERGEN	Non-Toxin	POSITIVE	Non inducer	inducer	0.7476	E
FLAFVVFLLVTLAIL	20	34	15	0.22	NON-ALLERGEN	Non-Toxin	POSITIVE	Non inducer	inducer	0.7476	E
LAFVVFLLVTLAILT	21	35	15	0.23	NON-ALLERGEN	Non-Toxin	POSITIVE	Non inducer	inducer	0.8229	E
FVVFLLVTLAILTAL	23	37	15	0.24	NON-ALLERGEN	Non-Toxin	POSITIVE	Non inducer	inducer	0.5738	E
AFVVFLLVTLAILTA	22	36	15	0.25	NON-ALLERGEN	Non-Toxin	POSITIVE	Non inducer	inducer	0.6299	E
GLMWLSYFIASFRLF	89	103	15	0.05	NON-ALLERGEN	Non-Toxin	NEGATIVE	Non inducer	non-inducer	0.0766	M
LMWLSYFIASFRLFA	90	104	15	0.05	NON-ALLERGEN	Non-Toxin	NEGATIVE	Non inducer	non-inducer	0.1022	M
LSYYKLGASQRVAGD	176	190	15	0.06	ALLERGEN	Non-Toxin	POSITIVE	inducer	non-inducer	0.2247	M
RTLSYYKLGASQRVA	174	188	15	0.06	ALLERGEN	Non-Toxin	POSITIVE	inducer	non-inducer	0.5644	M
IKLIFLWLLWPVTLA	49	63	15	0.07	NON-ALLERGEN	Non-Toxin	POSITIVE	Non inducer	inducer	0.8704	M
SRTLSYYKLGASQRV	173	187	15	0.07	ALLERGEN	Non-Toxin	POSITIVE	inducer	non-inducer	0.5526	M
TLSYYKLGASQRVAG	175	189	15	0.07	ALLERGEN	Non-Toxin	POSITIVE	inducer	non-inducer	0.4376	M
VGLMWLSYFIASFRL	88	102	15	0.07	NON-ALLERGEN	Non-Toxin	NEGATIVE	Non inducer	inducer	0.6658	M
MWLSYFIASFRLFAR	91	105	15	0.08	ALLERGEN	Non-Toxin	NEGATIVE	Non inducer	inducer	0.0043	M
KLIFLWLLWPVTLAC	50	64	15	0.11	NON-ALLERGEN	Non-Toxin	POSITIVE	Non inducer	inducer	0.7344	M
NRFLYIIKLIFLWLL	43	57	15	0.12	NON-ALLERGEN	Non-Toxin	POSITIVE	Non inducer	inducer	0.2109	M
RFLYIIKLIFLWLLW	44	58	15	0.14	NON-ALLERGEN	Non-Toxin	POSITIVE	Non inducer	inducer	0.4833	M
IIKLIFLWLLWPVTL	48	62	15	0.15	NON-ALLERGEN	Non-Toxin	POSITIVE	Non inducer	non-inducer	0.444	M
WLSYFIASFRLFART	92	106	15	0.16	ALLERGEN	Non-Toxin	NEGATIVE	Non inducer	inducer	0.0462	M
LYIIKLIFLWLLWPV	46	60	15	0.17	NON-ALLERGEN	Non-Toxin	POSITIVE	Non inducer	inducer	0.4288	M
YIIKLIFLWLLWPVT	47	61	15	0.18	NON-ALLERGEN	Non-Toxin	POSITIVE	Non inducer	inducer	0.4298	M
MWLSYFIASFRLFAR	91	105	15	0.19	ALLERGEN	Non-Toxin	NEGATIVE	Non inducer	inducer	0.0043	M
LYIIKLIFLWLLWPV	46	60	15	0.21	NON-ALLERGEN	Non-Toxin	POSITIVE	Non inducer	inducer	0.4288	M
FLYIIKLIFLWLLWP	45	59	15	0.22	NON-ALLERGEN	Non-Toxin	POSITIVE	Non inducer	inducer	0.42	M
LVGLMWLSYFIASFR	87	101	15	0.25	NON-ALLERGEN	Non-Toxin	POSITIVE	Non inducer	inducer	0.5535	M
WLSYFIASFRLFART	92	106	15	0.25	ALLERGEN	Non-Toxin	NEGATIVE	Non inducer	inducer	0.0462	M
AQFAPSASAFFGMSR	305	319	15	0.01	NON-ALLERGEN	Non-Toxin	POSITIVE	inducer	non-inducer	0.5266	N
IAQFAPSASAFFGMS	304	318	15	0.01	NON-ALLERGEN	Non-Toxin	POSITIVE	Non inducer	non-inducer	0.3975	N
PQIAQFAPSASAFFG	302	316	15	0.01	NON-ALLERGEN	Non-Toxin	POSITIVE	Non inducer	inducer	0.3094	N
QIAQFAPSASAFFGM	303	317	15	0.01	NON-ALLERGEN	Non-Toxin	POSITIVE	inducer	inducer	0.4032	N
WPQIAQFAPSASAFF	301	315	15	0.01	NON-ALLERGEN	Non-Toxin	POSITIVE	inducer	inducer	0.3028	N
NPANNAAIVLQLPQG	150	164	15	0.03	NON-ALLERGEN	Non-Toxin	NEGATIVE	Non inducer	non-inducer	0.2093	N
PANNAAIVLQLPQGT	151	165	15	0.04	NON-ALLERGEN	Non-Toxin	NEGATIVE	Non inducer	non-inducer	0.1847	N
RNPANNAAIVLQLPQ	149	163	15	0.04	NON-ALLERGEN	Non-Toxin	NEGATIVE	Non inducer	non-inducer	0.058	N
TRNPANNAAIVLQLP	148	162	15	0.04	NON-ALLERGEN	Non-Toxin	NEGATIVE	Non inducer	non-inducer	0.1785	N
GTRNPANNAAIVLQL	147	161	15	0.05	NON-ALLERGEN	Non-Toxin	NEGATIVE	Non inducer	non-inducer	0.4463	N
ANNAAIVLQLPQGTT	152	166	15	0.2	NON-ALLERGEN	Non-Toxin	NEGATIVE	Non inducer	non-inducer	0.2745	N
KTQSLLIVNNATNVV	113	127	15	0.01	ALLERGEN	Non-Toxin	NEGATIVE	Non inducer	non-inducer	0.6303	S
LLIVNNATNVVIKVC	117	131	15	0.01	NON-ALLERGEN	Non-Toxin	POSITIVE	Non inducer	non-inducer	0.0998	S
QSLLIVNNATNVVIK	115	129	15	0.01	NON-ALLERGEN	Non-Toxin	NEGATIVE	Non inducer	non-inducer	0.4343	S
SLLIVNNATNVVIKV	116	130	15	0.01	ALLERGEN	Non-Toxin	POSITIVE	Non inducer	non-inducer	0.4707	S
TQSLLIVNNATNVVI	114	128	15	0.01	ALLERGEN	Non-Toxin	NEGATIVE	Non inducer	non-inducer	0.4333	S
QSLLIVNNATNVVIK	115	129	15	0.02	NON-ALLERGEN	Non-Toxin	NEGATIVE	Non inducer	non-inducer	0.4343	S
FGEVFNATRFASVYA	338	352	15	0.03	NON-ALLERGEN	Non-Toxin	POSITIVE	Non inducer	inducer	0.0415	S
LIVNNATNVVIKVCE	118	132	15	0.03	ALLERGEN	Non-Toxin	NEGATIVE	inducer	non-inducer	-0.1194	S
LSFELLHAPATVCGP	513	527	15	0.03	ALLERGEN	Non-Toxin	NEGATIVE	inducer	non-inducer	0.5062	S
SKTQSLLIVNNATNV	112	126	15	0.03	ALLERGEN	Non-Toxin	NEGATIVE	Non inducer	inducer	0.6256	S
SLLIVNNATNVVIKV	116	130	15	0.03	ALLERGEN	Non-Toxin	POSITIVE	Non inducer	non-inducer	0.4707	S
VLSFELLHAPATVCG	512	526	15	0.03	NON-ALLERGEN	Non-Toxin	POSITIVE	inducer	inducer	0.4784	S
VVLSFELLHAPATVC	511	525	15	0.03	NON-ALLERGEN	Non-Toxin	POSITIVE	inducer	inducer	0.8618	S
TQSLLIVNNATNVVI	114	128	15	0.06	ALLERGEN	Non-Toxin	NEGATIVE	Non inducer	non-inducer	0.4333	S
GEVFNATRFASVYAW	339	353	15	0.07	ALLERGEN	Non-Toxin	POSITIVE	Non inducer	inducer	-0.1202	S
PFGEVFNATRFASVY	337	351	15	0.07	ALLERGEN	Non-Toxin	POSITIVE	Non inducer	inducer	0.0331	S
LLIVNNATNVVIKVC	117	131	15	0.09	NON-ALLERGEN	Non-Toxin	POSITIVE	Non inducer	non-inducer	0.0998	S
SFELLHAPATVCGPK	514	528	15	0.09	ALLERGEN	Non-Toxin	NEGATIVE	inducer	non-inducer	0.2085	S
VVVLSFELLHAPATV	510	524	15	0.09	NON-ALLERGEN	Non-Toxin	POSITIVE	Non inducer	non-inducer	0.8083	S
EVFNATRFASVYAWN	340	354	15	0.14	ALLERGEN	Non-Toxin	POSITIVE	Non inducer	inducer	0.0832	S
EFVFKNIDGYFKIYS	191	205	15	0.17	ALLERGEN	Non-Toxin	NEGATIVE	inducer	non-inducer	0.2383	S
FVFKNIDGYFKIYSK	192	206	15	0.17	ALLERGEN	Non-Toxin	NEGATIVE	inducer	non-inducer	0.3468	S
KTQSLLIVNNATNVV	113	127	15	0.17	ALLERGEN	Non-Toxin	NEGATIVE	Non inducer	non-inducer	0.6303	S
REFVFKNIDGYFKIY	190	204	15	0.17	ALLERGEN	Non-Toxin	NEGATIVE	inducer	non-inducer	-0.1712	S
CPFGEVFNATRFASV	336	350	15	0.18	NON-ALLERGEN	Non-Toxin	POSITIVE	Non inducer	inducer	0.2975	S
NCTFEYVSQPFLMDL	165	179	15	0.18	NON-ALLERGEN	Non-Toxin	NEGATIVE	inducer	non-inducer	0.5206	S
CTFEYVSQPFLMDLE	166	180	15	0.2	NON-ALLERGEN	Non-Toxin	POSITIVE	inducer	inducer	0.57	S
QQLIRAAEIRASANL	1010	1024	15	0.2	ALLERGEN	Non-Toxin	POSITIVE	inducer	non-inducer	0.1269	S
REGVFVSNGTHWFVT	1091	1105	15	0.2	ALLERGEN	Non-Toxin	NEGATIVE	Non inducer	non-inducer	0.4461	S
EGVFVSNGTHWFVTQ	1092	1106	15	0.21	ALLERGEN	Non-Toxin	NEGATIVE	inducer	non-inducer	0.2279	S
LREFVFKNIDGYFKI	189	203	15	0.21	NON-ALLERGEN	Non-Toxin	NEGATIVE	inducer	inducer	-0.2569	S
NLREFVFKNIDGYFK	188	202	15	0.21	ALLERGEN	Non-Toxin	NEGATIVE	inducer	inducer	-0.1161	S
GNYNYLYRLFRKSNL	447	461	15	0.22	NON-ALLERGEN	Non-Toxin	POSITIVE	inducer	non-inducer	0.1801	S
FVFLVLLPLVSSQCV	2	16	15	0.24	NON-ALLERGEN	Non-Toxin	POSITIVE	Non inducer	inducer	0.7185	S
MFVFLVLLPLVSSQC	1	15	15	0.24	NON-ALLERGEN	Non-Toxin	POSITIVE	Non inducer	inducer	0.5741	S
QPYRVVVLSFELLHA	506	520	15	0.24	ALLERGEN	Non-Toxin	POSITIVE	inducer	non-inducer	0.9109	S
RVVVLSFELLHAPAT	509	523	15	0.24	NON-ALLERGEN	Non-Toxin	POSITIVE	inducer	non-inducer	0.7485	S
PYRVVVLSFELLHAP	507	521	15	0.25	ALLERGEN	Non-Toxin	POSITIVE	inducer	non-inducer	0.8161	S
YRVVVLSFELLHAPA	508	522	15	0.25	NON-ALLERGEN	Non-Toxin	POSITIVE	inducer	non-inducer	0.7072	S
