# Supplementary material for: Considering epitopes conservity in targeting SARS-CoV-2 mutations in variants: a novel immunoinformatics approach to vaccine design
Source: Sci Rep. 2022 Aug 18;12:14017. doi: 10.1038/s41598-022-18152-5 (PMC9386201; doi:10.1038/s41598-022-18152-5)
Supplement: Supplementary file 6 — Supplementary Information 6. [file 41598_2022_18152_MOESM6_ESM.csv]

peptide	length	start	end	allergen	toxicity	antigenicity	Protein
SEET	4	6	9	ALLERGEN	Non-Toxin		N
YVYSRVKNLNSSRVP	15	57	71	NON-ALLERGEN	Non-Toxin	0.4492	N
NGTITVEELKKLLEQW	16	5	20	ALLERGEN	Non-Toxin	-0.1969	M
AN	2	40	41	ALLERGEN	Non-Toxin		M
PLLESE	6	132	137	ALLERGEN	Non-Toxin	0.8069	M
IKD	3	161	163	NON-ALLERGEN	Non-Toxin		M
KLGASQRVAGDS	12	180	191	NON-ALLERGEN	Non-Toxin	0.0439	M
YRIGNYKLNTDHSSSSDNIA	20	199	218	ALLERGEN	Non-Toxin	0.2216	M
SQCVNLTTRTQLPPAYTNSFTRGVY	25	13	37	ALLERGEN	Non-Toxin	0.686	S
FSNVTWFHAIHVSGTNGTKRFDN	23	59	81	ALLERGEN	Non-Toxin	0.6767	S
KS	2	97	98	ALLERGEN	Non-Toxin		S
DPFLGVYYHKNNKSWME	17	138	154	ALLERGEN	Non-Toxin	0.5821	S
MDLEGKQGNFKNL	13	177	189	ALLERGEN	Non-Toxin	1.2592	S
KHTPINLVRDLPQGFS	16	206	221	NON-ALLERGEN	Non-Toxin	0.6403	S
TPGDSSSGWTA	11	250	260	NON-ALLERGEN	Non-Toxin	0.2473	S
LDPL	4	293	296	NON-ALLERGEN	Non-Toxin		S
KSFTVEKGIYQTSNFRVQP	19	304	322	ALLERGEN	Non-Toxin	0.5729	S
FPNITNLCPFGEVFNATRFASVYAWNRKRISNCVA	35	329	363	ALLERGEN	Non-Toxin	0.4466	S
YNSASFSTFKCYGVSPTKLNDLCFT	25	369	393	NON-ALLERGEN	Non-Toxin	1.4031	S
GDEVRQIAPGQTGKIADYNYKLP	23	404	426	NON-ALLERGEN	Non-Toxin	1.1017	S
NLDSKVGGNYNYLYRLFRKSNLKPFERDISTEIYQAGSTPCNGVEGFNCYFPLQSYGFQPTN	62	440	501	ALLERGEN	Non-Toxin	0.3951	S
ELLHAPATVCGPKKSTNLVKN	21	516	536	ALLERGEN	Non-Toxin	0.0029	S
SNKKFLPF	8	555	562	ALLERGEN	Non-Toxin	1.3952	S
QTLE	4	580	583	NON-ALLERGEN	Non-Toxin		S
TNTSN	5	602	606	NON-ALLERGEN	Non-Toxin		S
NCTEVPVAIHADQLTPT	17	616	632	NON-ALLERGEN	Non-Toxin	0.3987	S
RVYSTGSNVFQ	11	634	644	ALLERGEN	Non-Toxin	-0.1	S
VNNSYECDIPI	11	656	666	NON-ALLERGEN	Non-Toxin	0.6124	S
ASYQTQTNSPRRARSVASQ	19	672	690	NON-ALLERGEN	Non-Toxin	0.2556	S
YTMSLGAENSVAYSNN	16	695	710	ALLERGEN	Non-Toxin	0.6434	S
E	1	748	748	NON-ALLERGEN	Non-Toxin		S
EQDKNTQ	7	773	779	ALLERGEN	Non-Toxin	0.1017	S
KQIYKTPPIKDFGGF	15	786	800	NON-ALLERGEN	Non-Toxin	-0.3896	S
PDPSKPSK	8	807	814	ALLERGEN	Non-Toxin	0.0621	S
LADAGFIKQYGDCLG	15	828	842	ALLERGEN	Non-Toxin	0.2071	S
EAEVQ	5	988	992	NON-ALLERGEN	Non-Toxin		S
GQSKRVDFC	9	1035	1043	ALLERGEN	Non-Toxin	1.779	S
RNFYEPQIITTD	12	1107	1118	ALLERGEN	Non-Toxin	0.3529	S
VNNTVYDPLQPELDSFKEELDKYFKNHTSPDVDLGDISGI	40	1133	1172	NON-ALLERGEN	Non-Toxin	0.1613	S
LGKY	4	1203	1206	ALLERGEN	Toxin		S
SCCKFDEDDSEPVLKG	16	1252	1267	ALLERGEN	0.64	0.4347	S
K	1	1269	1269	NON-ALLERGEN	0.68		S
NGPQNQRNAPRI	12	4	15	ALLERGEN	Non-Toxin	0.1648	N
FGGPSDSTGSNQNGERSGARSKQRRPQGLPNN	32	17	48	NON-ALLERGEN	Non-Toxin	0.2916	N
HGKEDLKFPRGQGVPINTNSSPDDQIGYYRRATRRIRGGDGKMKDLS	47	59	105	NON-ALLERGEN	Non-Toxin	0.5773	N
AGLPYGANK	9	119	127	NON-ALLERGEN	Non-Toxin	0.2631	N
GALNTPKDHIGTRNPANNAAIVLQLPQ	27	137	163	ALLERGEN	Non-Toxin	-0.1089	N
TTLPKGFYAEGSRGGSQASSRSSSRSRNSSRNSTPGSSRGTSPARMAGNGGD	52	165	216	NON-ALLERGEN	Non-Toxin	0.5206	N
RLNQLESKMSGKGQQQQGQTVTKKSAAEASKKPRQKRTATKA	42	226	267	NON-ALLERGEN	Non-Toxin	0.5627	N
RRGPEQTQGNFGDQELIRQGTDYK	24	276	299	NON-ALLERGEN	Non-Toxin	0.6277	N
DPNFKD	6	343	348	NON-ALLERGEN	Non-Toxin	2.878	N
DAYKTFPPTEPKKDKKKKADETQALPQRQKKQQTVTLLPAADLDD	45	358	402	NON-ALLERGEN	Non-Toxin	0.4968	N
SKQLQQSMSSADS	13	404	416	NON-ALLERGEN	Non-Toxin	0.3724	N
