# Supplementary material for: Considering epitopes conservity in targeting SARS-CoV-2 mutations in variants: a novel immunoinformatics approach to vaccine design
Source: Sci Rep. 2022 Aug 18;12:14017. doi: 10.1038/s41598-022-18152-5 (PMC9386201; doi:10.1038/s41598-022-18152-5)
Supplement: Supplementary file 7 — Supplementary Information 7. [file 41598_2022_18152_MOESM7_ESM.csv]

peptide	Protein	antigenicity	Cell	start	length	end	Mutations	NSM	Topsis
QLTPTWRVY	S	1.2119	CTL	627	9	635	5	3	0.03803116
VLPFNDGVY	S	0.4642	CTL	82	9	90	7	5	0.059838945
WTAGAAAYY	S	0.6306	CTL	257	9	265	22	7	0.120648185
GAAAYYVGY	S	0.6604	CTL	260	9	268	11	6	0.078255366
VTWFHAIHV	S	0.5426	CTL	61	9	69	42	6	0.194703097
ITSGWTFGA	S	0.4577	CTL	881	9	889	2	2	0.02251275
FIAGLIAIV	S	0.3162	CTL	1219	9	1227	12	4	0.067075184
VLSFELLHA	S	1.0776	CTL	511	9	519	2	2	0.02251275
YQPYRVVVL	S	0.5964	CTL	504	9	512	2	2	0.02251275
VVFLHVTYV	S	1.5122	CTL	1059	9	1067	3	1	0.016802996
LIAIVMVTI	S	1.1121	CTL	1223	9	1231	13	4	0.070601489
FTISVTTEI	S	0.8535	CTL	717	9	725	4	3	0.035643469
FVFLVLLPL	S	0.8601	CTL	1	9	9	61	8	0.280149422
GLTVLPPLL	S	0.6621	CTL	856	9	864	4	2	0.027210718
WYIWLGFIA	S	1.0356	CTL	1213	9	1221	9	2	0.044699615
IAIPTNFTI	S	0.7052	CTL	711	9	719	7	1	0.032466733
HWFVTQRNF	S	0.746	CTL	1100	9	1108	20	3	0.093246224
PYRVVVLSF	S	1.0281	CTL	506	9	514	1	1	0.011293846
VFLVLLPLV	S	0.4651	CTL	2	9	10	60	7	0.272656761
WTFGAGAAL	S	0.4918	CTL	885	9	893	2	2	0.02251275
TLADAGFIK	S	0.5781	CTL	826	9	834	3	3	0.033655253
GVYFASTEK	S	0.7112	CTL	88	9	96	29	9	0.157461144
HVSGTNGTK	S	1.0956	CTL	68	9	76	70	8	0.317312614
NRALTGIAV	S	0.5302	CTL	763	9	771	11	3	0.057527581
VRFPNITNL	S	1.1141	CTL	326	9	334	1	1	0.011293846
QRNFYEPQI	S	0.3296	CTL	1105	9	1113	4	2	0.027210718
KRFDNPVLP	S	0.2834	CTL	76	9	84	20	5	0.102078312
SKVGGNYNY	S	0.9111	CTL	442	9	450	10	4	0.060363331
ARDLICAQK	S	0.8157	CTL	845	9	853	14	4	0.074219801
GQTGKIADY	S	1.4019	CTL	412	9	420	15	3	0.072945025
TISVTTEIL	S	0.4795	CTL	718	9	726	4	3	0.035643469
YSKHTPINL	S	1.0547	CTL	203	9	211	9	3	0.050341725
YECDIPIGA	S	0.6385	CTL	659	9	667	1	1	0.011293846
KEIDRLNEV	S	0.53	CTL	1180	9	1188	2	2	0.02251275
AEIRASANL	S	0.7082	CTL	1015	9	1023	7	1	0.032466733
YIKWPWYIW	S	0.9673	CTL	1208	9	1216	2	1	0.013626681
AALQIPFAM	S	0.7747	CTL	891	9	899	4	2	0.027210718
LAGTITSGW	S	0.3218	CTL	877	9	885	10	2	0.048631508
IAIVMVTIM	S	1.1339	CTL	1224	9	1232	13	4	0.070601489
IGAGICASY	S	0.6368	CTL	665	9	673	3	2	0.024585617
SQSIIAYTM	S	0.2614	CTL	688	9	696	10	4	0.060363331
GVVFLHVTY	S	1.4104	CTL	1058	9	1066	3	1	0.016802996
AGAALQIPF	S	0.4855	CTL	889	9	897	1	1	0.011293846
RQIAPGQTG	S	1.789	CTL	407	9	415	4	4	0.044719871
LGAENSVAY	S	0.4173	CTL	698	9	706	27	5	0.129569739
RAAEIRASA	S	0.2752	CTL	1013	9	1021	7	1	0.032466733
TPTWRVYST	S	0.4605	CTL	629	9	637	4	2	0.027210718
IPTNFTISV	S	0.882	CTL	713	9	721	8	2	0.040859578
LPFNDGVYF	S	0.5593	CTL	83	9	91	8	6	0.07069803
AAAYYVGYL	S	0.4605	CTL	261	9	269	9	5	0.064885236
SPRRARSVA	S	0.7729	CTL	679	9	687	45	6	0.207117022
INITRFQTL	S	0.3934	CTL	232	9	240	10	3	0.053875747
FNATRFASV	S	0.5609	CTL	341	9	349	11	5	0.070658498
LSPRWYFYY	N	1.2832	CTL	103	9	111	4	1	0.020434111
DLSPRWYFY	N	1.7645	CTL	102	9	110	4	1	0.020434111
SPDDQIGYY	N	0.4863	CTL	78	9	86	7	5	0.059838945
SSPDDQIGY	N	0.526	CTL	77	9	85	7	5	0.059838945
GMSRIGMEV	N	0.6287	CTL	315	9	323	2	2	0.02251275
TWLTYTGAI	N	0.5439	CTL	328	9	336	11	4	0.063656357
EVTPSGTWL	N	0.4548	CTL	322	9	330	17	6	0.097007233
KTFPPTEPK	N	0.7571	CTL	360	9	368	40	7	0.190284392
QRNAPRITF	N	0.4654	CTL	8	9	16	52	8	0.243103797
SRIGMEVTP	N	1.6178	CTL	317	9	325	4	3	0.035643469
NNAAIVLQL	N	0.8662	CTL	152	9	160	18	6	0.100464023
GDAALALLL	N	0.4529	CTL	214	9	222	20	6	0.107581997
SPRWYFYYL	N	0.734	CTL	104	9	112	0	0	0
LPQGTTLPK	N	0.4172	CTL	160	9	168	13	7	0.091578993
LLEQWNLVI	M	0.3649	CTL	15	9	23	2	2	0.02251275
AGDSGFAAY	M	0.9095	CTL	187	9	195	2	2	0.02251275
FLFLTWICL	M	1.4835	CTL	25	9	33	10	4	0.060363331
NLVIGFLFL	M	1.2917	CTL	20	9	28	4	2	0.027210718
FLTWICLLQ	M	0.4463	CTL	27	9	35	10	4	0.060363331
LVIGFLFLT	M	1.2619	CTL	21	9	29	8	3	0.04695238
LLWPVTLAC	M	0.8193	CTL	55	9	63	4	2	0.027210718
FVLAAVYRI	M	0.5136	CTL	64	9	72	7	4	0.051473819
TLACFVLAA	M	1.1932	CTL	60	9	68	7	4	0.051473819
LMWLSYFIA	M	0.3601	CTL	89	9	97	2	2	0.02251275
GLMWLSYFI	M	0.2537	CTL	88	9	96	2	2	0.02251275
LFLTWICLL	M	0.8734	CTL	26	9	34	10	4	0.060363331
WNLVIGFLF	M	1.2349	CTL	19	9	27	2	2	0.02251275
QWNLVIGFL	M	1.4357	CTL	18	9	26	2	2	0.02251275
SYFIASFRL	M	0.4821	CTL	93	9	101	3	2	0.024585617
LYIIKLIFL	M	0.4865	CTL	45	9	53	1	1	0.011293846
LWPVTLACF	M	1.159	CTL	56	9	64	4	2	0.027210718
RFLYIIKLI	M	0.4257	CTL	43	9	51	1	1	0.011293846
LVIGAVILR	M	1.1027	CTL	137	9	145	2	2	0.02251275
LSYFIASFR	M	0.3283	CTL	92	9	100	3	2	0.024585617
YRINWITGG	M	1.4003	CTL	70	9	78	8	5	0.062260125
NRFLYIIKL	M	0.3128	CTL	42	9	50	1	1	0.011293846
FNPETNILL	M	0.2578	CTL	111	9	119	0	0	0
SELVIGAVI	M	0.6409	CTL	135	9	143	3	3	0.033655253
KLIFLWLLW	M	0.4968	CTL	49	9	57	0	0	0
VIGFLFLTW	M	1.1465	CTL	22	9	30	8	3	0.04695238
FLYIIKLIF	M	0.3056	CTL	44	9	52	1	1	0.011293846
LTWICLLQF	M	1.1393	CTL	28	9	36	10	4	0.060363331
ACFVLAAVY	M	1.14	CTL	62	9	70	9	5	0.064885236
ITVATSRTL	M	0.58	CTL	167	9	175	3	1	0.016802996
LPKEITVAT	M	0.2798	CTL	163	9	171	2	2	0.02251275
WPVTLACFV	M	0.9626	CTL	57	9	65	4	2	0.027210718
LTALRLCAY	E	0.2825	CTL	33	9	41	4	1	0.020434111
FLAFVVFLL	E	0.5308	CTL	19	9	27	10	3	0.053875747
VLLFLAFVV	E	0.5677	CTL	16	9	24	10	3	0.053875747
LAFVVFLLV	E	0.7976	CTL	20	9	28	8	2	0.040859578
VTLAILTAL	E	0.614	CTL	28	9	36	1	1	0.011293846
SVLLFLAFV	E	0.4765	CTL	15	9	23	8	2	0.040859578
FLLVTLAIL	E	0.9645	CTL	25	9	33	1	1	0.011293846
FVVFLLVTL	E	0.7403	CTL	22	9	30	2	1	0.013626681
LFLAFVVFL	E	0.4568	CTL	18	9	26	10	3	0.053875747
VFLLVTLAI	E	0.8134	CTL	24	9	32	3	2	0.024585617
TLAILTALR	E	0.7223	CTL	29	9	37	1	1	0.011293846
SEETGTLIV	E	0.3052	CTL	5	9	13	7	3	0.043741388
LAILTALRL	E	0.8872	CTL	30	9	38	1	1	0.011293846
LLFLAFVVF	E	0.8144	CTL	17	9	25	10	3	0.053875747
NSVLLFLAF	E	0.4134	CTL	14	9	22	8	2	0.040859578
QIAQFAPSASAFFGM	N	0.4032	HTL	302	15	316	1	1	0.011293846
WPQIAQFAPSASAFF	N	0.3028	HTL	300	15	314	8	2	0.040859578
VLSFELLHAPATVCG	S	0.4784	HTL	511	15	525	12	4	0.067075184
VVLSFELLHAPATVC	S	0.8618	HTL	510	15	524	12	4	0.067075184
CTFEYVSQPFLMDLE	S	0.57	HTL	165	15	179	26	9	0.146832654
KHTPINLVRDLPQGFS	S	0.6403	LBL	205	16	220	30	10	0.166888545
YNSASFSTFKCYGVSPTKLNDLCFT	S	1.4031	LBL	368	25	392	6	4	0.048937941
GDEVRQIAPGQTGKIADYNYKLP	S	1.1017	LBL	403	23	425	17	5	0.09090841
NCTEVPVAIHADQLTPT	S	0.3987	LBL	615	17	631	22	8	0.126825465
VNNSYECDIPI	S	0.6124	LBL	655	11	665	19	4	0.093299693
ASYQTQTNSPRRARSVASQ	S	0.2556	LBL	671	19	689	104	15	0.481895358
FGGPSDSTGSNQNGERSGARSKQRRPQGLPNN	N	0.2916	LBL	16	32	47	68	24	0.379228406
HGKEDLKFPRGQGVPINTNSSPDDQIGYYRRATRRIRGGDGKMKDLS	N	0.5773	LBL	58	47	104	42	13	0.227160561
AGLPYGANK	N	0.2631	LBL	118	9	126	7	3	0.043741388
TTLPKGFYAEGSRGGSQASSRSSSRSRNSSRNSTPGSSRGTSPARMAGNGGD	N	0.5206	LBL	164	52	215	210	37	1
RLNQLESKMSGKGQQQQGQTVTKKSAAEASKKPRQKRTATKA	N	0.5627	LBL	225	42	266	71	22	0.380645915
RRGPEQTQGNFGDQELIRQGTDYK	N	0.6277	LBL	275	24	298	13	7	0.091578993
DAYKTFPPTEPKKDKKKKADETQALPQRQKKQQTVTLLPAADLDD	N	0.4968	LBL	357	45	401	119	30	0.599972544
SKQLQQSMSSADS	N	0.3724	LBL	403	13	415	12	5	0.073766957
YVYSRVKNLNSSRVP	E	0.4492	LBL	56	15	70	21	7	0.117116637
